# Supplementary material for: STAT6, PBX2, and PBRM1 Emerge as Predicted Regulators of 452 Differentially Expressed Genes Associated With Puberty in Brahman Heifers
Source: Front Genet. 2018 Mar 20;9:87. doi: 10.3389/fgene.2018.00087 (PMC5869259; doi:10.3389/fgene.2018.00087)
Supplement: Supplementary file 1 [file Data_Sheet_1.xlsx]

## Sheet: Brahman_puberty_Liver_data
Table S1. Number of unique reads and reads per kilobase of exon per million reads (RPKM) of each gene in the Liver
Ensembl ID	Gene Name	Chromosome	Gene Start (bp)	Gene End (bp)	Pre-puberty		Post_puberty
					Average unique reads	RPKM Means	Average unique reads	RPKM Means
ENSBTAG00000000088	ALCAM	1	50332271	50558841	640.667	8.83155	679.167	7.51745
ENSBTAG00000000160	?	1	144790330	144812855	2427	35.9722	2678.83	35.1958
ENSBTAG00000000183	TRAT1	1	53995475	54043198	201.333	2.85682	220.5	2.91171
ENSBTAG00000000201	RNF160	1	6545661	6603891	464.833	2.76546	421	2.25155
ENSBTAG00000000210	ARHGAP31	1	64747664	64795985	126	0.895961	169.667	0.951301
ENSBTAG00000000213	TMEM39A	1	64806555	64835591	633.167	7.07683	704	7.58781
ENSBTAG00000000242	?	1	58243448	58244153	3	0.385285	2.66667	0.343312
ENSBTAG00000000290	ATP11B	1	84722367	84818534	771.833	5.13673	664	3.87504
ENSBTAG00000000394	BACE2	1	142875108	142980623	342.667	7.31923	506.333	9.67324
ENSBTAG00000000448	BDH1	1	72572940	72608810	2.83333	0.046029	3.16667	0.023049
ENSBTAG00000000456	PCPB	1	120278803	120315813	1.5	0.0134683	3.33333	0
ENSBTAG00000000476	THPO	1	83429599	83434371	206.333	4.3826	275.333	5.31077
ENSBTAG00000000496	SLC12A8	1	70126991	70250895	27.3333	0.160563	32.1667	0.160111
ENSBTAG00000000502	DAZL	1	155383457	155406442	0.833333	0.00683156	3.16667	0.0239691
ENSBTAG00000000522	AHSG	1	81202131	81209114	169777	4575.02	191782	4744.88
ENSBTAG00000000524	CSTB	1	146555392	146558844	735.833	48.4756	830.167	48.7489
ENSBTAG00000000526	TOPBP1	1	136833121	136903149	1000.67	7.32864	1112	7.14953
ENSBTAG00000000566	CCDC14	1	68895326	68937081	111.167	0.646447	114.5	0.585529
ENSBTAG00000000569	HES1	1	73973532	73976720	99.1667	2.63414	114	2.79502
ENSBTAG00000000588	CHODL	1	18208865	18233154	7.66667	0.109566	11	0.12683
ENSBTAG00000000597	TMPRSS15	1	18058708	18207251	14.1667	0	24.1667	0
ENSBTAG00000000603	JAM2	1	10083034	10165613	715.833	14.27	827.833	15.3712
ENSBTAG00000000605	ATP5J	1	10069679	10076995	2876.33	206.855	2692	177.652
ENSBTAG00000000609	?	1	54654215	54654795	256.333	27.9022	349.167	33.5791
ENSBTAG00000000648	ADAMTS5	1	8811791	8861602	24.5	0.202841	41.5	0.298526
ENSBTAG00000000706	ADAMTS1	1	8955133	8963815	238	2.21858	265.833	2.26181
ENSBTAG00000000742	AMOTL2	1	136053623	136071002	173.167	1.95426	253.333	2.53149
ENSBTAG00000000746	PCAF	1	44857814	44928998	1033.17	10.7119	1156.5	10.4477
ENSBTAG00000000750	MSL2	1	134190684	134220225	226.333	3.9966	251.333	3.88636
ENSBTAG00000000752	SGOL1	1	44947708	44965530	15.8333	0.163386	12.1667	0.108448
ENSBTAG00000000905	RAB6B	1	136573248	136630809	10.3333	0.0775949	10.5	0.0810472
ENSBTAG00000000972	KRTAP10-2	1	146076329	146077070	0	0	0	0
ENSBTAG00000000973	KCNJ15	1	152301467	152306134	18	0.349459	23.5	0.405976
ENSBTAG00000001009	HCLS1	1	66720536	66754184	497.667	6.16585	552.333	6.31624
ENSBTAG00000001150	KCNE1	1	401205	407700	0.166667	0.00805242	0	0
ENSBTAG00000001209	PHLDB2	1	57054878	57145880	1518.67	10.7461	2103.83	12.8286
ENSBTAG00000001235	CD200R1	1	58085013	58125875	67.1667	1.03565	47.8333	0.601231
ENSBTAG00000001258	TMEM50B	1	1324543	1361378	1025.33	18.9581	964.667	16.0729
ENSBTAG00000001265	HRG	1	81127290	81135756	35719.2	870.335	41197.8	936.665
ENSBTAG00000001274	PPM1L	1	107241226	107576086	181.667	2.61336	243.5	3.12087
ENSBTAG00000001293	MAATS1	1	65050470	65144504	16.8333	0.0733116	20.3333	0.062898
ENSBTAG00000001324	SLCO2A1	1	136435601	136528516	46.1667	0.537887	58	0.553632
ENSBTAG00000001331	ERICH6	1	118371933	118417710	12	0.00294172	13.3333	0.00282083
ENSBTAG00000001390	B4GALT4	1	64614355	64645167	125.167	2.0443	134	1.92858
ENSBTAG00000001395	C1H21ORF91	1	18719634	18748457	79.1667	2.16326	84.1667	1.75582
ENSBTAG00000001403	PRKCI	1	97883429	97952160	309.833	2.8561	321.667	2.33706
ENSBTAG00000001412	N6AMT1	1	6630181	6643906	60.3333	1.29798	71.5	1.35104
ENSBTAG00000001416	GABRR3	1	41870256	41915644	1.5	0	2.33333	0
ENSBTAG00000001442	?	1	67036690	67046927	13.1667	0.320325	11.6667	0.254101
ENSBTAG00000001451	A4GNT	1	132063621	132068263	0	0	0.333333	0
ENSBTAG00000001464	GPR156	1	65541497	65620536	95.8333	0.670583	93.1667	0.437695
ENSBTAG00000001465	P2RY1	1	115834617	115836268	64.3333	1.60002	68.6667	1.54498
ENSBTAG00000001497	MRAS	1	131765942	131834001	502.333	4.57654	536.333	4.4585
ENSBTAG00000001511	BCL6	1	80179481	80202388	364	3.38356	447.5	4.24421
ENSBTAG00000001535	LIPH	1	82243014	82278080	78.3333	0.960037	104.167	1.11748
ENSBTAG00000001697	TRA2B	1	81878690	81898384	3170.17	62.617	3483.33	61.1792
ENSBTAG00000001721	GYG1	1	120090466	120127892	81.6667	2.78511	103.167	3.20395
ENSBTAG00000001728	IGSF10	1	117532036	117544618	0.833333	0.00275648	2.5	0.00852907
ENSBTAG00000001749	SENP2	1	82176393	82210749	1066	13.8207	1177.33	13.8139
ENSBTAG00000001753	?	1	124848	179713	4.33333	0	5.66667	0
ENSBTAG00000001771	DYRK1A	1	151370525	151411483	264.667	4.29276	291.833	4.20186
ENSBTAG00000001890	KIAA0226	1	70996326	71044754	157.167	0.914845	185.667	1.04134
ENSBTAG00000001893	TM4SF4	1	119603877	119631566	7591.33	232.418	7349.33	203.799
ENSBTAG00000001918	STXBP5L	1	66213611	66537723	42.3333	0.0156533	49.5	0.00481751
ENSBTAG00000001920	POLQ	1	66552010	66659954	17.6667	0.0478934	22.3333	0.0460942
ENSBTAG00000001968	TTC14	1	87007532	87017223	1416.17	12.6302	1307.67	10.5699
ENSBTAG00000001969	CCDC39	1	86953444	87005273	31.5	0.0797689	38.3333	0.0694658
ENSBTAG00000002029	IGSF5	1	141349994	141401851	438	9.74454	548.333	11.0714
ENSBTAG00000002075	MME	1	113387230	113502393	12	0	17.6667	0
ENSBTAG00000002132	DRD3	1	59297290	59344117	4.66667	0	5.33333	0
ENSBTAG00000002182	COX17	1	65024152	65031968	1008	100.407	1155.5	104.196
ENSBTAG00000002185	RNF7	1	128214458	128221733	912	28.0985	946.333	26.2382
ENSBTAG00000002232	TRPC1	1	127257266	127318221	37.8333	0.275714	42.8333	0.249917
ENSBTAG00000002273	ARGFX	1	66694545	66696538	0.166667	0	0.166667	0.008335
ENSBTAG00000002394	TMEM44	1	73516015	73559858	14.3333	0.0913319	16.6667	0.0834885
ENSBTAG00000002395	HPS3	1	119944593	119985509	687.667	3.65675	647.333	3.01774
ENSBTAG00000002460	ACTL6A	1	88129516	88160918	511.333	8.11725	486.333	7.22422
ENSBTAG00000002462	MRPL47	1	88111911	88129274	565.167	17.8232	547.5	15.5139
ENSBTAG00000002463	NDUFB5	1	88096666	88111780	1295.17	46.2848	1344.67	44.0092
ENSBTAG00000002623	SAMSN1	1	22123654	22181827	465.333	9.17836	477.333	8.51973
ENSBTAG00000002640	KALRN	1	69248612	69724961	1138	2.1232	1493	2.57221
ENSBTAG00000002703	ATP6V1A	1	58880057	58940217	1406.17	15.4274	1210.67	11.6381
ENSBTAG00000002767	GNB4	1	88225884	88257992	55.3333	1.19532	58.6667	1.12082
ENSBTAG00000002878	CHRD	1	83416531	83425904	2502.5	30.613	3386.33	37.6942
ENSBTAG00000002896	KPNA6	1	130554554	130643416	331	4.81763	360	4.52149
ENSBTAG00000002966	DNAJC13	1	138139495	138305752	1220.83	5.94934	1066.83	4.51933
ENSBTAG00000002998	MFI2	1	72086118	72109936	5.5	0.0414748	7.16667	0.0537509
ENSBTAG00000003059	C1H21orf59	1	2204894	2216515	534.5	13.0031	555.5	11.9281
ENSBTAG00000003063	SYNJ1	1	2109218	2196114	297.667	1.6816	358.5	1.70324
ENSBTAG00000003064	GCFC	1	2067035	2099875	2614.67	14.0331	2610.5	12.1398
ENSBTAG00000003134	CRYAA	1	144887618	144890448	0.166667	0.00847129	0	0
ENSBTAG00000003135	IQCJ	1	109080710	109102233	9.16667	0	10.6667	0
ENSBTAG00000003140	CRYGS	1	81281007	81286776	15.6667	0.342178	22.5	0.385173
ENSBTAG00000003143	TBCCD1	1	81256662	81279171	125.833	1.5079	155	1.70457
ENSBTAG00000003148	MCM3AP	1	147665787	147706423	1008.17	5.30429	1139	5.47438
ENSBTAG00000003151	DNAJB11	1	81234017	81252216	1635.83	36.0445	2137.33	45.7808
ENSBTAG00000003161	YBEY	1	147707849	147712115	431.833	16.6914	487.167	17.4115
ENSBTAG00000003179	RTP2	1	80221897	80225631	0	0	0	0
ENSBTAG00000003301	NCAM2	1	14791089	15026555	11.5	0	17.1667	0
ENSBTAG00000003378	ACAP2	1	72758743	72926385	244.5	1.64616	259.833	1.34717
ENSBTAG00000003383	?	1	70697539	70698145	0.166667	0.0132465	0	0
ENSBTAG00000003585	CD47	1	53103995	53169038	3509.17	43.2064	3602.17	40.1967
ENSBTAG00000003666	ZPLD1	1	47253804	47305082	3.33333	0	6.33333	0
ENSBTAG00000003718	HACL1	1	154337505	154376271	4523.83	66.8704	3430.83	48.2442
ENSBTAG00000003833	TMEM22	1	133401648	133439465	98	0.0585618	133.167	0.127724
ENSBTAG00000003851	CCNL1	1	111318105	111331103	3275.17	29.3774	2840.67	22.7556
ENSBTAG00000003865	CASR	1	67255523	67344655	3.83333	0.00117267	6.16667	0.001299
ENSBTAG00000003916	DPH3	1	155004506	155009732	392.667	7.34489	377.667	6.45366
ENSBTAG00000003981	RRP1	1	146569083	146583242	208	4.2435	248	4.6678
ENSBTAG00000004061	PP2D1	1	44755393	44770677	39	0.18963	51.1667	0.306351
ENSBTAG00000004124	CPOX	1	42518055	42531538	412.833	7.77528	500.5	8.70656
ENSBTAG00000004126	MLF1	1	109763291	109793739	9.33333	0.291203	13	0.335234
ENSBTAG00000004139	BACH1	1	6157624	6174155	245.667	3.62813	277.333	3.65247
ENSBTAG00000004154	SKIL	1	97824478	97843625	208.667	3.26625	150.667	2.06376
ENSBTAG00000004459	?	1	45281218	45394335	439.167	9.96738	1190.83	24.376
ENSBTAG00000004471	ST3GAL6	1	42678532	42742169	2289.67	18.6397	2343.67	17.2498
ENSBTAG00000004495	UBA5	1	137960491	137993315	1227.83	12.9918	1301.17	12.2306
ENSBTAG00000004530	?	1	3805673	3806442	0	0	0	0
ENSBTAG00000004538	PRDM9	1	45021273	45078993	95.3333	0.435152	121.167	0.44177
ENSBTAG00000004564	MBNL1	1	116238830	116394390	570.833	4.96829	649.333	4.75948
ENSBTAG00000004599	TAGLN3	1	57178553	57192433	49	1.51837	58.6667	1.41667
ENSBTAG00000004601	ABHD10	1	57156325	57169463	421.833	11.283	562	13.6129
ENSBTAG00000004705	ILDR1	1	67082114	67116669	3.83333	0.0196853	10.1667	0.0400043
ENSBTAG00000004713	?	1	106967259	106968738	0.166667	0.00416097	0.166667	0.00465447
ENSBTAG00000004742	RUNX1	1	148678709	148773773	51.1667	0.25763	60.1667	0.249189
ENSBTAG00000004754	DSCAM	1	141658907	141994082	66.1667	0.0772505	91.5	0.0824958
ENSBTAG00000004777	S100B	1	148009650	148016981	203.667	5.82499	198.5	5.25518
ENSBTAG00000004791	DSCR3	1	151164859	151199134	338.167	4.23079	409.5	4.59279
ENSBTAG00000004833	NIT2	1	44261476	44281308	1321.83	38.8609	1383	36.9434
ENSBTAG00000004869	CXADR	1	18950611	18993431	406.5	6.86508	375.5	5.70176
ENSBTAG00000004891	OXNAD1	1	155017756	155158936	410.333	6.1531	468.833	6.01858
ENSBTAG00000004971	GRAMD1C	1	58963949	59063256	631.167	5.07274	612.333	4.15885
ENSBTAG00000004974	ZDHHC23	1	59064066	59074350	10.8333	0.164629	9.66667	0.100478
ENSBTAG00000004975	KIAA1407	1	59082216	59180031	73.3333	0.274791	93.3333	0.298374
ENSBTAG00000004977	QTRTD1	1	59180322	59203327	58	0.589828	68.5	0.71252
ENSBTAG00000005066	HSPBAP1	1	67664798	67720894	694.167	1.95189	649.333	1.97149
ENSBTAG00000005068	COMMD2	1	119344633	119354566	145.167	3.58176	161.667	3.62058
ENSBTAG00000005071	DIRC2	1	67722241	67810789	375.333	4.66658	342.833	3.71241
ENSBTAG00000005091	DGKG	1	81514491	81687453	49	0.241985	54.3333	0.174885
ENSBTAG00000005101	?	1	28411203	28411543	0	0	0	0
ENSBTAG00000005122	KNG1	1	81097434	81121112	120360	1483.91	119692	1344.32
ENSBTAG00000005155	ARL13B	1	37875394	37952674	281	2.89184	340.5	2.75164
ENSBTAG00000005162	STX19	1	37915515	37930838	0.166667	0.00616138	0.166667	0.00549962
ENSBTAG00000005203	C3orf33	1	112777478	112802942	26.8333	0.711313	29.1667	0.647484
ENSBTAG00000005209	VPS8	1	82706096	82987709	383.833	2.0202	403.333	1.9445
ENSBTAG00000005212	C3orf70	1	82573989	82694776	27	0.256579	26.5	0.155735
ENSBTAG00000005230	SHOX2	1	110277781	110286193	1.16667	0.0390362	0.5	0.0112828
ENSBTAG00000005313	EPHB3	1	83202438	83244544	8.66667	0.103339	9	0.0931353
ENSBTAG00000005386	SLC2A2	1	97220099	97250231	7164.17	85.6422	6695.17	72.7648
ENSBTAG00000005414	?	1	51022815	51023423	31.3333	4.50482	31.8333	4.40459
ENSBTAG00000005430	MB21D2	1	75220592	75222153	54	1.70184	79.1667	2.22814
ENSBTAG00000005503	HRMT1L1	1	148057294	148082061	130.833	1.89137	132.833	1.86681
ENSBTAG00000005522	PLSCR5	1	122821127	122842538	0.833333	0	1	0
ENSBTAG00000005540	CBX3	1	264297	264843	30.6667	2.36735	28.6667	2.0605
ENSBTAG00000005604	POPDC2	1	65002247	65014687	0.333333	0.00402871	1.33333	0
ENSBTAG00000005652	ALG3	1	83540705	83546032	249	6.32025	276.5	6.27862
ENSBTAG00000005657	CAMK2N2	1	83531112	83533268	0	0	0	0.0046872
ENSBTAG00000005658	ECE2	1	83507398	83539930	282.833	1.91463	261.667	1.52176
ENSBTAG00000005660	PSMD2	1	83491698	83501041	1937.17	26.216	2260.67	27.6404
ENSBTAG00000005723	C3orf17	1	58170477	58185755	273.833	1.92345	289.833	2.2127
ENSBTAG00000005742	CYYR1	1	9242709	9250037	2.83333	0.127269	3.5	0.144583
ENSBTAG00000005769	NPHP3-ACAD11	1	137902567	137957297	405	2.42677	481.333	2.41181
ENSBTAG00000005787	IFT57	1	53295476	53368940	246.167	5.47477	243.333	4.65221
ENSBTAG00000005862	SMC4	1	107895574	107928220	296.167	2.34936	261.333	1.86224
ENSBTAG00000005871	MECOM	1	99090971	99143289	26.6667	0.239539	33.1667	0.239679
ENSBTAG00000005946	USP13	1	87949653	88075267	16.5	0.0893663	21	0.0854371
ENSBTAG00000006142	DHX36	1	114236033	114281045	663	6.48096	627.667	5.28009
ENSBTAG00000006147	GPR149	1	114144238	114229402	2.66667	0	8.66667	0
ENSBTAG00000006158	DZIP3	1	53768325	53884123	416.833	0.500056	354.667	0.451486
ENSBTAG00000006174	TMEM212	1	96405960	96417652	2.16667	0	2.33333	0
ENSBTAG00000006222	TFDP2	1	127957103	128027258	53.3333	1.19046	67.8333	1.39927
ENSBTAG00000006388	FBXO45	1	71710367	71721053	16.6667	0.50973	15.6667	0.478556
ENSBTAG00000006409	LRRC34	1	98357199	98369907	42.8333	0.369153	46.5	0.386869
ENSBTAG00000006415	LRRIQ4	1	98331691	98346914	0.5	0.00392981	1.16667	0
ENSBTAG00000006451	GAP43	1	60856307	60957246	58.3333	0	105.667	0
ENSBTAG00000006471	OSBPL11	1	70573619	70664027	1164.67	8.34995	1092.17	7.20517
ENSBTAG00000006479	CAPN7	1	153971501	154021605	328.333	3.43087	368.833	3.37546
ENSBTAG00000006494	CLDN16	1	77469356	77492294	10	0.074686	12.1667	0.0693502
ENSBTAG00000006534	GTPBP8	1	58152816	58166584	108.5	1.76899	113	1.39259
ENSBTAG00000006548	MCCC1	1	84574882	84633174	901.333	14.0187	998.833	14.1152
ENSBTAG00000006552	LAMP3	1	84536352	84560381	144.5	2.52132	137.667	2.2449
ENSBTAG00000006724	PPP1R2	1	72708756	72726620	167	4.33729	152.333	3.52631
ENSBTAG00000006811	EPHA3	1	36837035	37123463	47.5	0.423483	49.5	0.359793
ENSBTAG00000006813	?	1	77092287	77092759	13	2.6575	21	4.22662
ENSBTAG00000006858	?	1	34626	35558	0	0	0	0
ENSBTAG00000006872	?	1	80940146	80940854	0	0	0.166667	0.0194462
ENSBTAG00000006893	BBX	1	52548840	52841455	254.833	2.00491	270.167	1.67519
ENSBTAG00000006909	PIK3CB	1	131429579	131530578	224.833	2.1175	231.333	1.90439
ENSBTAG00000006920	ABCF3	1	83573148	83580993	586.833	9.4265	714.333	10.4693
ENSBTAG00000006945	CCDC50	1	76545413	76624452	509.667	6.09991	569.333	6.16125
ENSBTAG00000006947	ROPN1	1	68954524	68989623	10.3333	0.0188466	9	0.029438
ENSBTAG00000006975	SI	1	103088852	103204728	7	0	9.16667	0
ENSBTAG00000007014	CEP63	1	135871799	135935191	179.5	1.68478	211.667	1.75755
ENSBTAG00000007039	FBXO25	1	148266954	148295000	536.5	11.3117	628.167	12.0782
ENSBTAG00000007068	SH3BGR	1	141029892	141100984	100.667	3.25879	93	2.42454
ENSBTAG00000007100	?	1	146785259	146840277	273.833	1.71561	338	1.82278
ENSBTAG00000007105	?	1	146844057	146857364	193.167	2.04599	215.333	2.04874
ENSBTAG00000007106	ES1	1	146859200	146867963	1442	41.5357	1981.17	54.0546
ENSBTAG00000007273	TF	1	136683310	136722309	566104	9057.75	568116	8278.88
ENSBTAG00000007296	?	1	82549641	82550013	30.1667	4.8769	26.6667	4.05608
ENSBTAG00000007331	PLOD2	1	123322466	123444003	306.167	2.90079	299.167	2.52842
ENSBTAG00000007394	RPL22L1	1	97339618	97343997	407.5	16.5273	399	14.311
ENSBTAG00000007444	C1H21ORF7	1	6366368	6414544	3.66667	0.0960876	2.66667	0.0509459
ENSBTAG00000007462	ASTE1	1	140334902	140348547	113	1.57025	131.167	1.73525
ENSBTAG00000007577	UBXN7	1	71542375	71573340	229.833	4.21681	189.667	3.12906
ENSBTAG00000007666	IGF2BP2	1	81992397	82161528	27.3333	0.185838	29.5	0.127288
ENSBTAG00000007784	NAA50	1	58847732	58879203	1767	23.1187	1863.83	22.2503
ENSBTAG00000007814	WWTR1	1	119437951	119583580	58.3333	0.730658	64.3333	0.714784
ENSBTAG00000007818	POFUT2	1	145596460	145610047	807.5	11.7518	1028.67	12.852
ENSBTAG00000007933	C1H3orf58	1	125865281	125884967	183.5	4.16552	175.833	3.75464
ENSBTAG00000007939	CHMP2B	1	34970459	35004356	889.667	14.634	843.833	12.7151
ENSBTAG00000007970	C3orf38	1	35753285	35759257	371.5	10.521	385.167	9.81823
ENSBTAG00000008078	MGC137058	1	107879882	107892248	20.6667	0.539291	16.8333	0.391668
ENSBTAG00000008111	ESYT3	1	131669530	131722942	7	0.00492751	10.3333	0.010765
ENSBTAG00000008167	TTC3	1	151034216	151141015	738.333	3.64132	868	3.85237
ENSBTAG00000008240	GALNT15	1	154923158	154967566	5.83333	0.0093079	6.83333	0.00599169
ENSBTAG00000008299	IL20RB	1	133269144	133310063	10	0.0901576	14.3333	0.140731
ENSBTAG00000008307	PLCH1	1	112962333	113071514	33.1667	0.127957	34.1667	0.134388
ENSBTAG00000008343	?	1	83316636	83318468	0	0	0	0
ENSBTAG00000008346	CRYBG3	1	41758530	41824958	124.833	1.004	147.667	1.12539
ENSBTAG00000008359	?	1	28611817	28612240	0.166667	0.0158704	0.333333	0.0325483
ENSBTAG00000008461	LSG1	1	73484532	73507108	689.333	8.21965	723	7.90603
ENSBTAG00000008462	FAM43A	1	73468657	73469929	22.5	0.754063	24.1667	0.728849
ENSBTAG00000008471	MX2	1	143119271	143155057	75.1667	0.867158	198.333	1.99101
ENSBTAG00000008482	SON	1	1233909	1264762	5505	22.1221	5475.17	19.9293
ENSBTAG00000008490	CRYZL1	1	1189227	1222846	430	8.63685	445.833	7.17951
ENSBTAG00000008562	POGLUT1	1	64841653	64865032	155	2.12367	174.5	2.1639
ENSBTAG00000008714	CLSTN2	1	129388512	129564179	12.6667	0.0149442	22.6667	0.00881685
ENSBTAG00000008862	GOLGB1	1	66759935	66823420	2119.83	8.21593	2404.83	8.4111
ENSBTAG00000008873	NCBP2	1	72014191	72020012	761.667	28.1894	819.5	27.4852
ENSBTAG00000009012	PTX3	1	111027803	111033868	8.66667	0.608407	5.5	0.193015
ENSBTAG00000009014	UPK1B	1	64576862	64605857	6.66667	0.112806	39	0.678512
ENSBTAG00000009084	ATG3	1	57752208	57786798	1354.67	25.1815	1409.5	24.0668
ENSBTAG00000009085	SLC35A5	1	57786941	57807544	1647	19.5055	1755.17	18.7545
ENSBTAG00000009104	SERP1	1	118537062	118539344	873.5	41.2423	998.667	43.9459
ENSBTAG00000009106	EIF2A	1	118495011	118536744	1517.83	20.4672	1564.83	18.2337
ENSBTAG00000009115	SPSB4	1	128830907	128901497	7.16667	0.0036823	11	0.0113479
ENSBTAG00000009128	PIT-1	1	35009034	35024781	0.333333	0	0.5	0
ENSBTAG00000009132	TMPRSS2	1	143211538	143246217	138.5	1.88784	126.5	1.46381
ENSBTAG00000009154	U2SURP	1	126938285	126987622	963.167	8.3645	966.667	7.49379
ENSBTAG00000009187	DNAJC28	1	1308526	1310072	208.333	4.41995	219.167	3.96937
ENSBTAG00000009188	GART	1	1265742	1292028	1323.33	13.4812	1207.5	11.1043
ENSBTAG00000009214	ETS2	1	152880453	152890252	491	9.56614	691	13.1704
ENSBTAG00000009219	CADM2	1	33285873	33668672	19.6667	0.0115387	20.3333	0.0175166
ENSBTAG00000009232	PIK3CA	1	88504289	88533061	341	3.69213	308.833	3.1148
ENSBTAG00000009235	KCNMB3	1	88484532	88495379	26.3333	0.565866	41	0.597766
ENSBTAG00000009258	NEK11	1	140061250	140332232	115.333	0.0986432	131.833	0.0921354
ENSBTAG00000009263	MFSD1	1	109560437	109586821	2116.17	38.414	2250.17	38.5373
ENSBTAG00000009336	LXN	1	109721966	109729694	70.3333	2.64925	84.8333	2.80451
ENSBTAG00000009391	ADPRH	1	64933573	64937122	137.5	5.06338	143.333	4.79853
ENSBTAG00000009392	PLA1A	1	64945860	64976251	2362.33	45.1478	2363	41.4914
ENSBTAG00000009614	NRROS	1	71765080	71791874	304.333	4.06503	359	4.28769
ENSBTAG00000009622	?	1	112539198	112563641	1.66667	0	2.83333	0.00443032
ENSBTAG00000009848	GPR171	1	117829438	117835976	2	0.271913	0.666667	0.0650897
ENSBTAG00000009851	ROBO1	1	25620169	26210494	435.333	1.788	479.833	1.72608
ENSBTAG00000009933	DTX3L	1	67588919	67597019	329.167	4.86507	467.833	6.28349
ENSBTAG00000009942	PLCL2	1	155618261	155833445	928	6.07743	1158.17	7.0791
ENSBTAG00000010091	ARL6	1	41640352	41679711	293.167	2.10709	311	1.93478
ENSBTAG00000010357	ST6GAL1	1	80788013	80830464	1606.5	23.6985	1389.17	18.9149
ENSBTAG00000010382	MUC13	1	69935162	69961881	1	0.00726573	1.5	0.0148732
ENSBTAG00000010385	?	1	117252851	117253808	0	0	0	0
ENSBTAG00000010394	MCF2L2	1	84324969	84525526	32.3333	0.0480547	41.8333	0.0700531
ENSBTAG00000010397	B3GNT5	1	84366237	84428658	0.333333	0.0382751	0.5	0.036907
ENSBTAG00000010448	CPNE4	1	139678040	139842029	48	0	56.3333	0
ENSBTAG00000010462	ROBO2	1	24395320	24588683	367.833	2.06126	261.5	1.29331
ENSBTAG00000010485	MFN1	1	88263739	88387147	2253.33	23.6015	2246.33	20.1735
ENSBTAG00000010550	EIF5A2	1	97308270	97324962	8.83333	0.322994	7.83333	0.222515
ENSBTAG00000010658	PFKL	1	145770057	145797205	599.833	8.30667	674.833	8.23304
ENSBTAG00000010679	LRRC31	1	98303614	98330683	13.6667	0	12	0
ENSBTAG00000010688	CSTA	1	67373083	67383963	0.166667	0	0.166667	0
ENSBTAG00000010793	CCDC80	1	57819992	57855630	127.333	1.36239	124.167	1.21837
ENSBTAG00000010874	GHSR	1	95795891	95799185	1.83333	0.0116548	4	0.0498365
ENSBTAG00000010987	NFKBIZ	1	46543384	46554479	997.5	9.0159	1151.5	9.38364
ENSBTAG00000011001	ERG	1	152379403	152515109	636.667	4.01751	647	4.08221
ENSBTAG00000011012	?	1	146028056	146029321	0	0	0	0
ENSBTAG00000011051	?	1	105901475	105902305	0	0.00771286	0.166667	0.00829394
ENSBTAG00000011116	PAQR9	1	127041076	127043157	16.1667	0.310582	11.8333	0.235668
ENSBTAG00000011138	CCDC58	1	67398384	67457625	623.167	17.5675	694.667	16.3698
ENSBTAG00000011139	BCHE	1	102337856	102409795	48.1667	0.819225	49.6667	0.731182
ENSBTAG00000011140	FAM162A	1	67422931	67443491	865.5	71.2931	994.333	76.3542
ENSBTAG00000011143	KPNA1	1	67476526	67545097	549.5	7.09201	589	6.73165
ENSBTAG00000011147	RNF13	1	119160736	119290651	1985	33.6202	1940	29.8785
ENSBTAG00000011150	PFN2	1	119151122	119157806	91.6667	1.17875	126.167	1.46411
ENSBTAG00000011192	GPR87	1	117717736	117734152	0	0	0.166667	0.00565186
ENSBTAG00000011267	?	1	118097063	118140747	5.33333	0	8.33333	0
ENSBTAG00000011305	?	1	81844685	81864300	1	0	2	0.0128197
ENSBTAG00000011377	KCNMB3	1	88785047	88820709	1.66667	0.0181558	2.5	0.0353609
ENSBTAG00000011383	SNX4	1	70504977	70557887	924.167	14.1067	896.667	12.4187
ENSBTAG00000011414	EIF2B5	1	83616036	83625122	908.5	13.5195	988.5	13.3692
ENSBTAG00000011423	SERPINI2	1	100791771	100827942	2	0.0235606	5	0.0934813
ENSBTAG00000011427	MGC151671	1	100619342	100661103	3.5	0	6.16667	0
ENSBTAG00000011437	?	1	146207249	146216697	216	3.17613	257.5	3.61341
ENSBTAG00000011495	DIP2A	1	147856756	147977430	245.833	1.10442	289.833	1.21425
ENSBTAG00000011512	PIGP	1	151008562	151021272	398	26.2757	359.167	21.4252
ENSBTAG00000011524	XRN1	1	127591936	127699862	281	1.33147	302.333	1.04584
ENSBTAG00000011528	SMIM11	1	463571	478996	197.833	13.9376	227.5	15.0673
ENSBTAG00000011529	ATR	1	127485980	127590752	858	3.49575	931.167	3.28407
ENSBTAG00000011569	AADAC	1	116974390	116990798	3773.5	115.877	3456.67	98.9059
ENSBTAG00000011584	CHST2	1	126870799	126874541	235	2.58194	225.333	2.28112
ENSBTAG00000011598	SOX2	1	85933322	85934782	0	0	0	0
ENSBTAG00000011626	ATP2C1	1	140368052	140522639	1400.67	15.7077	1543.83	15.5535
ENSBTAG00000011631	YWHAH	1	114718439	114719062	0	0	0	0
ENSBTAG00000011634	ACPP	1	138348895	138384864	32	0.485669	23.1667	0.322085
ENSBTAG00000011645	U2AF1	1	144832444	144845410	2091	68.4141	2290.33	66.573
ENSBTAG00000011659	PIGZ	1	72024794	72028847	202.833	3.30216	238.167	3.67857
ENSBTAG00000011742	TNIK	1	96789066	97194001	117	0.469865	136.833	0.378631
ENSBTAG00000011802	COL6A1	1	147404395	147423644	438.167	4.40226	536.833	4.8495
ENSBTAG00000011871	BTLA	1	57672615	57701243	7.16667	0.0688346	8.83333	0.0778447
ENSBTAG00000011876	MORC3	1	150307554	150349311	682.333	6.34587	656.333	5.16768
ENSBTAG00000011880	CHAF1B	1	150360987	150386586	25.8333	0.257607	31.3333	0.266955
ENSBTAG00000011921	TIGIT	1	59371393	59387525	15.5	0.357196	11	0.21384
ENSBTAG00000011928	ZBTB20	1	59420221	59721760	271.167	0.551254	424.833	0.535917
ENSBTAG00000011986	PLSCR4	1	123231175	123273104	527.333	5.49125	659.5	6.14347
ENSBTAG00000012023	GPX6	1	95159025	95166199	0	0	0	0
ENSBTAG00000012120	TIPARP	1	111830979	111853985	626.167	9.14403	737.833	9.39267
ENSBTAG00000012140	GPR128	1	45415065	45478330	4.66667	0.0207719	9.66667	0.0445626
ENSBTAG00000012164	CP	1	119896119	119939362	30111.7	347.793	29486.2	318.132
ENSBTAG00000012273	FAM131A	1	83457840	83464244	41.8333	0.811417	55.3333	0.862144
ENSBTAG00000012284	CLCN2	1	83443168	83457221	46.6667	0.384745	55.6667	0.37106
ENSBTAG00000012347	SLC51A	1	71417009	71434988	37	0.156722	26.5	0.0660708
ENSBTAG00000012401	?	1	94276996	94277402	1.83333	0.181448	1	0.109116
ENSBTAG00000012412	URB1	1	2382872	2459950	188.167	0.795463	222.333	0.843578
ENSBTAG00000012413	?	1	75616650	75895219	511.333	15.9113	618.167	17.1038
ENSBTAG00000012463	ZMAT3	1	88632286	88663997	74.3333	1.52322	63.3333	1.08684
ENSBTAG00000012467	MASP1	1	80596923	80649363	1991.83	18.6804	2519.83	21.6725
ENSBTAG00000012581	TIMMDC1	1	64870748	64891029	258.333	3.38738	318	3.7574
ENSBTAG00000012594	MRPS6	1	669919	733729	689	13.3445	725.333	13.7239
ENSBTAG00000012646	PLCXD2	1	56844454	56894475	8	0.114739	12.5	0.0886063
ENSBTAG00000012706	RTP1	1	80673150	80675983	0	0	0.166667	0.00869188
ENSBTAG00000012708	SERPINI1	1	100456487	100539394	25.3333	0.415568	26.5	0.387908
ENSBTAG00000012797	DCUN1D1	1	84656318	84689038	715.167	11.6796	809.667	10.6722
ENSBTAG00000012798	KCNH8	1	138455303	138676649	20.6667	0.0285161	22.5	0.0156334
ENSBTAG00000012837	COL6A6	1	153323108	153438339	178.5	0.793545	151.167	0.596075
ENSBTAG00000012850	NME9	1	131854385	131876744	12	0.0480898	13	0.0355068
ENSBTAG00000012867	TXLNA	1	130653029	130662684	238.667	4.21715	246.833	3.82504
ENSBTAG00000012881	EIF4G1	1	83466846	83484338	4866.67	36.1269	5927.83	38.9737
ENSBTAG00000012899	IFNGR2	1	1376826	1397948	2828.67	119.012	3746	142.975
ENSBTAG00000012908	HSPA13	1	22290119	22300252	613.333	10.8936	541.333	8.43179
ENSBTAG00000013013	GMPS	1	112631075	112675779	734	13.0808	706.167	11.262
ENSBTAG00000013057	CBLB	1	50659369	50880121	104	0.681967	126	0.640348
ENSBTAG00000013069	IQCB1	1	66854941	66900462	160.833	1.50052	171.167	1.37887
ENSBTAG00000013070	EAF2	1	66900638	66956302	179.833	0.606724	270.833	1.09093
ENSBTAG00000013118	CD86	1	67144110	67210848	581	7.55455	659.833	7.74648
ENSBTAG00000013141	ARPM1	1	98396411	98398345	22.8333	0.696652	20.5	0.565172
ENSBTAG00000013142	MYNN	1	98377177	98392775	454.833	4.08518	486.5	4.12033
ENSBTAG00000013148	CLDN1	1	77596385	77611958	768.5	21.5142	875.333	21.1843
ENSBTAG00000013192	CEP19	1	71834224	71839862	124.333	2.52419	130.667	2.40445
ENSBTAG00000013203	GP5	1	73740502	73776574	33	0.167178	44.3333	0.278461
ENSBTAG00000013204	ATP13A3	1	73677700	73732431	1128.83	9.5438	1062.83	7.79907
ENSBTAG00000013205	IL1RAP	1	77198181	77343645	4107	12.7985	4033	10.9253
ENSBTAG00000013219	PEX5L	1	87792266	87930510	9.33333	0	13	0.00288737
ENSBTAG00000013292	SIDT1	1	58705508	58772084	23.3333	0.083084	30.5	0.104377
ENSBTAG00000013317	RNF168	1	71629578	71653254	401.667	3.97003	425.833	3.8249
ENSBTAG00000013319	MGC152484	1	71654673	71661825	8.66667	0.0701252	9.66667	0.036714
ENSBTAG00000013321	?	1	44393264	44490892	26.5	0	33.1667	0
ENSBTAG00000013378	AADACL2	1	117142488	117168355	1.5	0	2.66667	0
ENSBTAG00000013439	ARHGEF26	1	114292425	114431455	355	3.11062	533.667	3.85115
ENSBTAG00000013456	TMEM207	1	77415803	77436583	1.66667	0.0575245	0.5	0
ENSBTAG00000013460	ZBTB11	1	46382670	46412050	511.333	4.32628	531.833	4.13661
ENSBTAG00000013461	RPL24	1	46415222	46420721	8823.83	650.982	9057.67	614.283
ENSBTAG00000013464	CEP97	1	46431093	46452391	143	1.36445	162.167	1.37977
ENSBTAG00000013465	NXPE3	1	46464508	46518744	78	0.759159	84.8333	0.722
ENSBTAG00000013600	PSMG1	1	140726627	140739236	767.5	25.9108	815.167	24.0978
ENSBTAG00000013602	BRWD1	1	140741646	140863405	1721.67	2.25979	1765.5	2.14988
ENSBTAG00000013629	WRB	1	140944008	140958949	252.667	7.42957	274	7.3404
ENSBTAG00000013662	COL8A1	1	43541935	43717619	549.333	4.10044	402.333	2.75677
ENSBTAG00000013663	CMSS1	1	43730027	44124279	115.667	2.15074	128.333	1.82666
ENSBTAG00000013664	FILIP1L	1	43756829	43760080	0	0.00286182	0	0.00710868
ENSBTAG00000013667	TMEM30C	1	44127067	44151800	0.666667	0.0121106	1.33333	0.0106542
ENSBTAG00000013727	UMPS	1	69732777	69782823	643.833	10.5333	746.667	10.5954
ENSBTAG00000013755	ITGB5	1	69801843	69899676	2034.33	28.5599	2477.5	32.4018
ENSBTAG00000013769	PVRL3	1	56353744	56378308	493	12.6867	462.167	10.637
ENSBTAG00000013806	EFHB	1	44647590	44712979	295.667	1.93198	271.5	1.31467
ENSBTAG00000013841	C21orf140	1	459811	460830	0.833333	0.0310177	0.5	0.0195021
ENSBTAG00000013909	BOC	1	58428031	58464999	14.5	0.133227	16.1667	0.130936
ENSBTAG00000013920	CFAP44	1	58469278	58575453	23	0.0498597	27	0.0713474
ENSBTAG00000013937	SPICE1	1	58585566	58643594	337.5	3.15405	372.167	3.22794
ENSBTAG00000013938	PHC3	1	97985763	98061926	202.833	1.57517	211	1.37337
ENSBTAG00000014034	PXYLP1	1	128687855	128704514	25.3333	0.409785	27.6667	0.456255
ENSBTAG00000014133	?	1	67371545	67372112	0	0	0	0
ENSBTAG00000014140	ATP1B3	1	128050717	128085713	3286.83	87.6274	3512	84.1799
ENSBTAG00000014153	PKNOX1	1	144752391	144773115	109.667	2.05883	118.5	1.99702
ENSBTAG00000014157	C3orf30	1	64552515	64557030	0.833333	0	1.33333	0
ENSBTAG00000014208	RPL35A	1	70788696	70792140	9070.83	844.559	8379.83	715.921
ENSBTAG00000014233	CCT8	1	6475461	6489207	1756.33	47.945	1640	41.5611
ENSBTAG00000014302	TOMM70A	1	44294567	44331743	1745	30.6601	1805.83	28.6223
ENSBTAG00000014306	DOPEY2	1	150169935	150293609	399.167	1.31272	475	1.36613
ENSBTAG00000014318	SLC33A1	1	112730074	112750842	1576.33	20.0082	1669.5	19.5899
ENSBTAG00000014441	CD96	1	56722580	56818961	120.667	1.81721	119.167	1.61314
ENSBTAG00000014449	?	1	84033059	84033889	9.66667	0.489696	10.5	0.494553
ENSBTAG00000014451	YEATS2	1	83927441	84030074	356	1.82294	378.833	1.74661
ENSBTAG00000014459	MAP6D1	1	83918060	83925285	48.6667	0.670846	62.8333	0.78796
ENSBTAG00000014460	PARL	1	83860273	83914710	766	15.4487	828.833	14.3241
ENSBTAG00000014461	ANAPC13	1	135945604	135951507	674.667	20.4233	727.833	20.1935
ENSBTAG00000014508	FBXO40	1	66712456	66717255	15.8333	0.247956	18.8333	0.229782
ENSBTAG00000014564	XXYLT1	1	72935317	73105267	125.167	2.22172	172.667	2.74126
ENSBTAG00000014567	MYLK	1	68580143	68667822	1365	10.9357	1382.5	10.2925
ENSBTAG00000014589	CLDN18	1	132174473	132191685	1	0	0.166667	0
ENSBTAG00000014660	WDR53	1	71697276	71709973	159.333	5.08319	159.833	4.7123
ENSBTAG00000014713	RARRES1	1	109661961	109704520	1677.17	63.1365	1541.83	53.6839
ENSBTAG00000014721	MUC4	1	71095993	71119991	8.16667	0	10.8333	0.00367194
ENSBTAG00000014724	EIF4A2	1	81057778	81064090	10054.7	216.983	10009.7	204.34
ENSBTAG00000014727	RFC4	1	81043609	81057778	175.833	3.71394	175.833	3.4567
ENSBTAG00000014749	ZIC4	1	121874132	121886919	0	0	0	0
ENSBTAG00000014751	ZIC1	1	121863150	121867967	0	0	0	0
ENSBTAG00000014797	SEC22A	1	68170571	68232640	130.333	2.61923	149.333	2.511
ENSBTAG00000014843	COPB2	1	130765732	130820131	2056.17	20.446	1999.17	17.3374
ENSBTAG00000014874	FYTTD1	1	70954510	70984201	929.167	9.52412	889.5	8.06272
ENSBTAG00000014880	?	1	145688432	145695944	44	1.65376	44.1667	1.43174
ENSBTAG00000014882	?	1	145703697	145718149	1.16667	0.0102078	0.333333	0
ENSBTAG00000014889	DCBLD2	1	42743865	42802957	232.5	2.53907	203.5	1.94693
ENSBTAG00000014915	ETV5	1	81725702	81784999	103.667	1.00538	131.5	1.13362
ENSBTAG00000014960	SCHIP1	1	108383679	108454122	44.1667	0.93271	46.1667	0.933261
ENSBTAG00000015008	CPA3	1	120236685	120268817	18.8333	0.455113	11.3333	0.22922
ENSBTAG00000015010	TBC1D23	1	44199314	44254410	628.667	8.20805	640.5	7.25184
ENSBTAG00000015056	RBP2	1	130685148	130710118	7.33333	0.412957	5	0.257483
ENSBTAG00000015065	TMPRSS7	1	57213903	57268918	12.3333	0.145781	23.6667	0.232015
ENSBTAG00000015069	PCNP	1	46355782	46370616	2795.33	43.1799	2760.67	38.3735
ENSBTAG00000015150	IL12A	1	108285282	108291983	0.5	0.0214066	0.833333	0.00828131
ENSBTAG00000015163	TM4SF1	1	119750362	119758888	365.167	9.57266	314.667	7.50027
ENSBTAG00000015198	DZIP1L	1	132103023	132129289	60.8333	0.621457	86.6667	0.726482
ENSBTAG00000015212	IFNAR2	1	1593294	1627137	1407.83	19.6148	1432.33	17.8779
ENSBTAG00000015221	PCCB	1	134035255	134130529	3382.5	63.9138	3716.33	63.9429
ENSBTAG00000015310	SLC25A36	1	129009712	129041630	505.667	3.47129	536.167	3.52389
ENSBTAG00000015377	EPHB1	1	135191076	135518801	28.1667	0.00364885	30.6667	0.00705117
ENSBTAG00000015413	RASA2	1	128345231	128468029	110.667	0.732217	113.333	0.625926
ENSBTAG00000015460	TP63	1	78012413	78283420	10.3333	0	16	0.00409387
ENSBTAG00000015475	MORC1	1	54140525	54305154	44.3333	0.239943	50	0.194191
ENSBTAG00000015546	MINA	1	41826467	41859594	302.667	5.51782	329.5	5.35331
ENSBTAG00000015662	IMPG2	1	46088713	46161410	93.1667	0.549467	105.5	0.489415
ENSBTAG00000015728	NSUN3	1	37960748	38021040	627.667	6.97926	593.333	5.97623
ENSBTAG00000015812	KRTAP8-1	1	4059170	4059362	0	0	0	0
ENSBTAG00000015837	P2RY12	1	117588522	117640789	0.333333	0.0209877	0.5	0.0136993
ENSBTAG00000015892	NDUFB4	1	65922481	65928617	1265.33	99.5189	1277.5	89.5003
ENSBTAG00000015895	HGD	1	65942079	65984708	18693.7	447.179	21689.8	471.097
ENSBTAG00000015898	RABL3	1	65992474	66037857	279.167	7.57909	309.167	7.63343
ENSBTAG00000016026	PCOLCE2	1	127132776	127229651	808.667	14.3038	801	12.9948
ENSBTAG00000016228	NMD3	1	106973279	107009693	845	10.9894	818.167	9.40551
ENSBTAG00000016305	ATP13A4	1	74545918	74630220	12.8333	0.0594207	13.1667	0.0301789
ENSBTAG00000016306	PFDN4	1	133654481	133655032	0.166667	0.0201188	0.666667	0.0486588
ENSBTAG00000016323	SLC7A14	1	97650782	97762867	9.16667	0.00403298	10.6667	0
ENSBTAG00000016363	TFG	1	45489051	45521372	1684.5	27.2024	1992.83	28.4
ENSBTAG00000016457	FXR1	1	86678924	86751963	1808	26.13	1908.5	25.6299
ENSBTAG00000016554	C3orf52	1	57279553	57319747	18	0.407986	17	0.295405
ENSBTAG00000016556	GCSAM	1	57326874	57340896	13.6667	0.337852	12.5	0.345296
ENSBTAG00000016619	MIS18A	1	2490258	2502545	14	0.367811	16.8333	0.423554
ENSBTAG00000016624	HTR3C	1	83676970	83683796	1	0	0.833333	0
ENSBTAG00000016656	PARP14	1	67613091	67659266	1150.17	6.92675	1426.67	7.69148
ENSBTAG00000016848	GTF2E1	1	66042805	66070880	108.667	1.82446	110.667	1.62394
ENSBTAG00000016932	SENP7	1	46162637	46317067	380.333	2.44172	391.167	2.16087
ENSBTAG00000016961	RAP2B	1	115476358	115480295	460	4.81611	451.5	4.2991
ENSBTAG00000016979	PCYT1A	1	71431932	71484412	1652.5	3.34501	1605.33	2.74396
ENSBTAG00000016999	?	1	136207772	136291018	714.167	12.2207	749.167	11.5472
ENSBTAG00000017010	C1H21ORF70	1	145154623	145178772	138.5	3.85627	184.167	4.70869
ENSBTAG00000017060	ITGB2	1	145104445	145133581	833.667	10.8978	940.5	11.1391
ENSBTAG00000017103	MAP3K13	1	82301320	82426795	623.5	4.90685	772.5	5.16594
ENSBTAG00000017115	TMEM41A	1	82285912	82294596	115.5	2.58881	129.667	2.67586
ENSBTAG00000017140	KIAA1524	1	53727495	53754034	37.6667	0.421344	37.6667	0.366825
ENSBTAG00000017180	SLITRK3	1	103001087	103004030	0	0	0	0
ENSBTAG00000017310	EVA1C	1	2259114	2360138	102.5	1.63498	146	1.781
ENSBTAG00000017312	SST	1	80250204	80251648	0	0	0	0
ENSBTAG00000017321	SUMO3	1	145031788	145041320	1331.33	32.7652	1478.5	33.322
ENSBTAG00000017322	ARL14	1	107687595	107688174	0	0	0.166667	0.0117734
ENSBTAG00000017407	HSF2BP	1	146345938	146436999	92.1667	0.841389	115.833	0.962361
ENSBTAG00000017416	KPNA4	1	107774352	107834443	544.333	11.8804	534.167	10.3671
ENSBTAG00000017418	RRP1B	1	146437113	146461658	271.5	2.26058	310	2.22512
ENSBTAG00000017450	KLHL24	1	84062790	84095207	273.833	3.30718	229.5	2.41412
ENSBTAG00000017486	ADARB1	1	145518050	145555780	35.6667	0.322294	48	0.333016
ENSBTAG00000017490	PRKCSH	1	96517508	96676250	982.333	7.60187	1013.17	6.5492
ENSBTAG00000017531	FETUB	1	81151205	81166512	11092.5	321.366	10070.3	257.383
ENSBTAG00000017659	BFSP2	1	137030484	137107221	33.8333	0.258586	38.5	0.18597
ENSBTAG00000017666	?	1	83765086	83817531	1773.67	16.4272	2643.5	21.6795
ENSBTAG00000017753	APP	1	9607381	9921004	2774	34.9468	2562.67	28.9462
ENSBTAG00000017839	TIAM1	1	3483532	3721930	31.5	0.047351	62.5	0.0734344
ENSBTAG00000017882	LRRC3	1	145885349	145887681	491.333	12.2292	521.167	11.6743
ENSBTAG00000018009	?	1	111445582	111512320	23.3333	0.428036	19.1667	0.31348
ENSBTAG00000018025	IQCG	1	70792451	70838105	27	0.386818	31.8333	0.385405
ENSBTAG00000018059	CD80	1	64897607	64919556	84.8333	1.61362	81.3333	1.11209
ENSBTAG00000018138	GK5	1	127736220	127814876	4202	48.6479	4724.17	45.1098
ENSBTAG00000018186	PDXK	1	146490838	146516806	204.833	3.50501	223.5	3.53898
ENSBTAG00000018189	CSTB	1	146527930	146532166	126.333	9.07502	45.1667	2.68822
ENSBTAG00000018228	SAMD7	1	98232889	98250390	0.166667	0	0.333333	0
ENSBTAG00000018278	ATP5O	1	922634	929992	3575.83	189.891	3603.67	175.189
ENSBTAG00000018312	?	1	104146630	104147374	4	0.300295	3.16667	0.230516
ENSBTAG00000018346	TRIM42	1	129262594	129292281	0.5	0	0.833333	0
ENSBTAG00000018397	HHLA2	1	53510438	53521247	2.5	0.024702	3	0.0390824
ENSBTAG00000018399	MYH15	1	53530574	53687569	11	0.00237633	12.8333	0.001167
ENSBTAG00000018402	TSC22D2	1	118612163	118657811	714.5	5.6622	691.333	4.70747
ENSBTAG00000018427	NCK1	1	133319426	133395740	716	12.9993	750.5	11.8525
ENSBTAG00000018465	KCNAB1	1	112013083	112455492	52.1667	0.0919854	58	0.0468481
ENSBTAG00000018471	SSR3	1	111996967	112008219	1928.17	90.0255	2033.83	86.18
ENSBTAG00000018489	OTOL1	1	106700431	106731202	10.1667	0	13.5	0.00747583
ENSBTAG00000018508	TMEM108	1	137111100	137126880	2.83333	0.0527269	2.83333	0.0432586
ENSBTAG00000018538	CEP70	1	131590398	131658628	279.833	2.81541	339.667	2.99705
ENSBTAG00000018607	TSPEAR	1	145940971	145973811	16.1667	0.0964064	16.3333	0.0689171
ENSBTAG00000018610	KRTAP12-2	1	145996974	145997666	0	0	0.166667	0.00901454
ENSBTAG00000018657	ATP13A5	1	74689352	74769754	1.16667	0	3.33333	0
ENSBTAG00000018682	SETD4	1	150025826	150048269	155.833	1.87228	186.667	1.97369
ENSBTAG00000018688	CBR3	1	150144148	150153934	49.5	1.30019	49.8333	1.03592
ENSBTAG00000018703	OSTN	1	76685702	76721920	4.83333	0.0668397	6.33333	0.05553
ENSBTAG00000018704	BTG3	1	18909511	18928469	156.667	4.16778	137	3.30284
ENSBTAG00000018727	GOLIM4	1	100158666	100240882	2481.5	38.0114	2735.67	38.3437
ENSBTAG00000018731	FAM172A	1	46322717	46323776	75.1667	2.92803	80.8333	2.85063
ENSBTAG00000018749	NUDT16	1	140044680	140046241	91	2.59311	118.167	3.03973
ENSBTAG00000018765	SEMA5B	1	67840124	67878028	30.6667	0.131822	39.1667	0.126866
ENSBTAG00000018768	HMGN1	1	140906954	140913324	3338.5	123.17	3204.67	108.949
ENSBTAG00000018777	ADCY5	1	68263140	68420954	106.833	0.621545	158.5	0.804824
ENSBTAG00000018854	SOD1	1	3113948	3122613	17709.7	888.242	20972.8	965.59
ENSBTAG00000018855	SCAF4	1	3072634	3111486	501.333	3.89904	579.833	4.13583
ENSBTAG00000018877	PDIA5	1	68012077	68101852	1463.83	26.4645	1663.83	26.4409
ENSBTAG00000018936	LSS	1	147623690	147654154	2822.83	23.9154	2966.5	24.0606
ENSBTAG00000018994	TNFSF10	1	95752048	95767928	204	6.44793	270.167	7.57854
ENSBTAG00000019007	?	1	128036021	128036420	0	0	0.166667	0.0147899
ENSBTAG00000019014	MAGEF1	1	83090389	83091984	109.667	2.84748	112	2.63006
ENSBTAG00000019043	GABPA	1	10034319	10069729	479.5	7.97753	498.333	7.16558
ENSBTAG00000019060	CLDN11	1	97788088	97802992	32.6667	0.730609	21.6667	0.423852
ENSBTAG00000019129	BTD	1	154375850	154416952	923.167	15.7295	1062	16.7013
ENSBTAG00000019202	EAF1	1	154187643	154200073	237.5	4.90934	248.167	4.48388
ENSBTAG00000019269	COL6A2	1	147542824	147572432	254	2.29162	328.167	2.67844
ENSBTAG00000019314	USP25	1	20664989	20798853	558.667	5.2382	576.667	4.72094
ENSBTAG00000019332	SLC9C1	1	57360422	57501871	16.6667	0.0244389	16.6667	0.0199009
ENSBTAG00000019336	DVL3	1	83595843	83609419	384.5	5.56531	485.5	6.24676
ENSBTAG00000019376	FNDC3B	1	95891013	96173201	1080.33	4.77527	1249.67	3.96689
ENSBTAG00000019404	IL10RB	1	1563136	1591758	879.333	11.791	921	11.17
ENSBTAG00000019514	OPA1	1	74383827	74467298	734.833	8.624	717	7.44682
ENSBTAG00000019535	?	1	132449821	132451035	0.166667	0.00506926	0.333333	0.0100002
ENSBTAG00000019542	MRPL39	1	10201964	10217710	495.333	16.7024	522.667	16.1575
ENSBTAG00000019557	NR1I2	1	65205810	65238596	2273.5	28.881	2428.83	27.8188
ENSBTAG00000019577	ACKR4	1	138069176	138071195	0	0.00397593	0	0.00308968
ENSBTAG00000019589	C1H21ORF2	1	145801879	145813313	139	2.61088	146.833	2.41963
ENSBTAG00000019625	EHHADH	1	82467816	82521151	4545	61.3747	4648.33	58.0202
ENSBTAG00000019670	SUCNR1	1	116881871	116882819	23	0.96051	20.3333	0.801104
ENSBTAG00000019704	HLTF	1	120013764	120075520	512.5	5.23915	431	3.99902
ENSBTAG00000019813	ADIPOQ	1	81005167	81018328	1.66667	0.01551	3.33333	0.0201501
ENSBTAG00000019949	DBR1	1	132002920	132014620	277.833	5.17673	294	4.81955
ENSBTAG00000019952	ARMC8	1	131883674	131990621	449.5	3.11797	524.167	3.18324
ENSBTAG00000019960	TM4SF18	1	119800139	119823457	81.3333	2.41923	69.1667	1.83119
ENSBTAG00000020028	RBP1	1	130588842	130615791	762.667	56.8608	769.333	54.0289
ENSBTAG00000020035	RCAN1	1	351707	362907	1269.5	22.5283	1047.83	15.8629
ENSBTAG00000020073	NCEH1	1	95585588	95649520	80.3333	0.650274	73.8333	0.502592
ENSBTAG00000020106	AP2M1	1	83583027	83591912	3417.83	81.349	3771.17	82.641
ENSBTAG00000020121	RWDD2B	1	6521211	6533387	382.5	7.5276	450.5	7.91903
ENSBTAG00000020122	USP16	1	6490670	6517408	1096.5	13.3594	1100	12.0543
ENSBTAG00000020378	DLG1	1	72122239	72297319	492.167	5.06161	507.667	4.309
ENSBTAG00000020404	FTCD	1	147582684	147598147	11742.3	111.408	15854.2	142.401
ENSBTAG00000020409	C1H21ORF56	1	147600281	147615974	53.8333	0.109062	51	0.0800854
ENSBTAG00000020456	AGPAT3	1	146705612	146735094	505.167	13.3605	618	14.7616
ENSBTAG00000020460	DPPA2	1	54481398	54490989	0	0	0.166667	0
ENSBTAG00000020762	HUNK	1	2781251	2919429	10.8333	0.0725002	13.1667	0.0574799
ENSBTAG00000020787	PIK3R4	1	153233566	153320510	757.833	4.94187	906.833	5.38717
ENSBTAG00000020990	P2RY14	1	117785179	117817225	0.166667	0.0292893	0.666667	0.0254667
ENSBTAG00000020996	CLDND1	1	42451744	42459005	872.833	16.9158	847.333	14.9352
ENSBTAG00000020997	GPR15	1	42468326	42469403	1.33333	0.050389	2.16667	0.0766375
ENSBTAG00000021000	KIAA2018	1	58790853	58811091	219.167	1.25313	214.5	1.12269
ENSBTAG00000021025	LEPREL1	1	77752545	77932253	199.5	2.22595	256.167	2.63111
ENSBTAG00000021139	?	1	153795855	153799326	1	0	2.66667	0
ENSBTAG00000021158	SATB1	1	157169739	157261755	241.833	2.16845	290	2.35307
ENSBTAG00000021251	RIPK4	1	143509231	143535444	242.667	2.23931	343.167	2.90441
ENSBTAG00000021253	PRDM15	1	143569075	143621182	274	0.728039	353.167	0.881974
ENSBTAG00000021259	C2CD2	1	143645290	143706949	40.8333	0.427801	56.1667	0.532071
ENSBTAG00000021270	UMODL1	1	143829671	143904907	10.8333	0	15.5	0
ENSBTAG00000021272	ABCG1	1	143990493	144053318	12.5	0.121445	14	0.115273
ENSBTAG00000021276	TFF3	1	144067290	144071071	17.3333	0.802291	19	0.77151
ENSBTAG00000021280	TMPRSS3	1	144222209	144243229	0.666667	0	0.666667	0
ENSBTAG00000021284	RSPH1	1	144320105	144333299	1.16667	0.0207083	0.833333	0
ENSBTAG00000021286	SLC37A1	1	144364345	144437225	64.5	0.509647	107.333	0.813616
ENSBTAG00000021364	TNK2	1	71207394	71230157	187.667	1.60621	236.667	1.8238
ENSBTAG00000021396	HEG1	1	70027329	70106415	114.333	0.69637	137	0.759289
ENSBTAG00000021447	SIM2	1	150696149	150728567	19.6667	0	18	0
ENSBTAG00000021490	WDR4	1	144656766	144676874	240.833	1.6652	228.333	1.49073
ENSBTAG00000021491	NDUFV3	1	144690276	144701618	720.167	12.7675	875.667	13.9614
ENSBTAG00000021515	ZDHHC19	1	71396753	71409483	66.5	1.10023	65.6667	0.712058
ENSBTAG00000021703	MED12L	1	117548537	117917463	58.6667	0.0996796	76.6667	0.101861
ENSBTAG00000021771	PTTG1IP	1	145057827	145075459	2389.17	42.5933	2651.5	42.8088
ENSBTAG00000021791	PARP9	1	67559267	67589062	656.167	7.2031	822.667	7.9988
ENSBTAG00000021819	IFNAR1	1	1467703	1496151	1282.33	14.4194	1239.67	12.5361
ENSBTAG00000021886	GRK7	1	128144743	128185018	2.33333	0	4.16667	0
ENSBTAG00000021899	PDE9A	1	144493956	144603437	268.667	4.232	216.833	2.94616
ENSBTAG00000021901	TRPM2	1	145830609	145871792	653	3.73711	588.833	2.98896
ENSBTAG00000021906	?	1	153531716	153547327	163.167	4.44494	148.5	3.74994
ENSBTAG00000021910	TBL1XR1	1	90517078	90605473	344.167	5.05959	319.667	4.12132
ENSBTAG00000021984	C21orf58	1	147717837	147728673	2	0	3.66667	0.0133172
ENSBTAG00000021987	GPX5	1	95125674	95134631	0	0	0	0
ENSBTAG00000021997	ITSN1	1	944293	1188287	1645	2.87683	2123.83	3.04511
ENSBTAG00000022155	FSTL1	1	65742632	65802423	2648.5	30.2996	2677.33	27.4459
ENSBTAG00000022227	PLSCR2	1	122911095	122937932	128.333	3.51907	158.833	4.13845
ENSBTAG00000022275	RPL10	1	54649605	54650250	9.16667	0.947111	13.3333	1.4102
ENSBTAG00000022908	?	1	42095388	42096366	0	0	0	0
ENSBTAG00000023106	SETMAR	1	140923413	140933074	248.5	6.91243	232	5.76649
ENSBTAG00000023375	METTL6	1	154171376	154187728	321	4.74797	346.333	4.53271
ENSBTAG00000023377	SH3BP5	1	154024456	154103515	67.5	1.33876	103.5	2.11013
ENSBTAG00000023384	?	1	150054220	150064636	3948.33	156.558	4758.5	173.208
ENSBTAG00000023393	AIRE	1	145749450	145760199	0	0	0	0
ENSBTAG00000023398	UBASH3A	1	144257034	144297415	47.1667	0.386134	50.1667	0.353815
ENSBTAG00000023407	B3GALT5	1	141269172	141271197	31.6667	0.924432	25.8333	0.701255
ENSBTAG00000023411	?	1	136747034	136790649	8476.67	156.346	8816.83	145.279
ENSBTAG00000023416	PPP2R3A	1	134223426	134394973	507.167	2.04583	512.833	1.68293
ENSBTAG00000023426	FAIM	1	131548458	131564836	33.1667	0.894839	33.3333	0.785847
ENSBTAG00000023429	PLS1	1	127323049	127416649	518	8.20664	449.5	5.91376
ENSBTAG00000023445	SIAH2	1	118300797	118318258	285	7.08625	390.833	9.34415
ENSBTAG00000023447	?	1	117439604	117440224	0	0	0	0
ENSBTAG00000023513	DNAJC19	1	86666812	86672081	544.667	36.138	572	33.3804
ENSBTAG00000023550	?	1	58996572	58997512	0	0	0	0
ENSBTAG00000023593	GMNC	1	76996346	77001495	0	0	0.166667	0
ENSBTAG00000023600	APOD	1	72670962	72684269	28.5	1.24018	41.5	1.64669
ENSBTAG00000023607	PTPLB	1	68464486	68550787	838.5	28.2096	920.167	26.8392
ENSBTAG00000023608	?	1	68577105	68577418	0	0	0	0
ENSBTAG00000023652	PROS1	1	37803107	37866950	24355.5	415.858	24334.5	377.527
ENSBTAG00000023666	?	1	42566822	42571545	135.667	4.42008	174	4.52543
ENSBTAG00000023668	?	1	41955546	41957126	0.166667	0	0.166667	0
ENSBTAG00000023675	ZNF654	1	35660673	35743248	443.5	2.78455	419	2.12017
ENSBTAG00000023718	MRAP	1	2462827	2476977	77.6667	2.44583	70.6667	1.78996
ENSBTAG00000023814	ECT2	1	95475797	95536054	59.5	0.536057	52.5	0.405833
ENSBTAG00000023907	COL18A1	1	146989243	147040968	13009.2	99.8458	19053.2	135.164
ENSBTAG00000024027	TRMT10C	1	46339131	46343357	535.333	12.7446	547.667	11.8814
ENSBTAG00000024162	SLC19A1	1	147044110	147067542	79.5	0.688069	81.6667	0.570562
ENSBTAG00000024623	?	1	113594592	113595103	0	0.0156484	0	0
ENSBTAG00000024643	VEPH1	1	110986516	111211551	178.333	1.21041	217.167	1.29766
ENSBTAG00000024806	RPL17	1	47006455	47007062	0	0	0	0
ENSBTAG00000024815	ANKRD28	1	154443132	154568336	204.833	1.44871	238.167	1.42885
ENSBTAG00000025146	?	1	121430238	121435262	63.6667	1.19667	66.5	1.14314
ENSBTAG00000025847	?	1	105226964	105228019	0	0	0	0
ENSBTAG00000026156	VGLL3	1	34683615	34707256	3.66667	0.0141109	5	0.0181018
ENSBTAG00000026259	?	1	421944	422280	0	0	0	0
ENSBTAG00000026260	KCNE2	1	484626	492432	0.333333	0	0.666667	0.0257491
ENSBTAG00000026836	ABI3BP	1	45667460	45822623	18.1667	0.0260132	18.8333	0.00581948
ENSBTAG00000027113	?	1	42119013	42119928	0	0	0	0
ENSBTAG00000027213	?	1	105171798	105172518	4.66667	0.342071	7.66667	0.450114
ENSBTAG00000027782	?	1	42420005	42420968	0.166667	0.00639053	0.166667	0.00647774
ENSBTAG00000027795	GFM1	1	109708533	109758047	894.333	14.4662	889.167	12.8747
ENSBTAG00000028582	U1	1	42481846	42482009	0	0	0	0
ENSBTAG00000028813	5S_rRNA	1	24669305	24669424	0	0	0	0
ENSBTAG00000029106	5S_rRNA	1	82250679	82250794	0	0	0	0
ENSBTAG00000029452	5S_rRNA	1	93356879	93356990	0	0	0	0
ENSBTAG00000029768	bta-mir-99a	1	19931184	19931265	0	0	0	0
ENSBTAG00000029827	bta-mir-125b-2	1	19881346	19881431	0	0	0	0
ENSBTAG00000029912	bta-let-7c	1	19930453	19930547	0	0	0	0
ENSBTAG00000029916	bta-mir-16b	1	107923235	107923328	0	0	0	0
ENSBTAG00000029929	bta-mir-15b	1	107923378	107923476	0	0	0	0
ENSBTAG00000030029	bta-mir-551b	1	99671695	99671790	0	0	0	0
ENSBTAG00000030105	?	1	149720301	149720392	0.166667	0.0741005	0	0
ENSBTAG00000030124	?	1	5378509	5378601	0	0	2.5	1.01401
ENSBTAG00000030581	TBC1D5	1	155833804	156185921	199.5	1.02007	252.833	1.08748
ENSBTAG00000030585	CLDN14	1	150439866	150440580	40.3333	2.36335	78.8333	4.10527
ENSBTAG00000030592	UBL5	1	154150027	154150249	491.167	91.7947	407.5	70.2929
ENSBTAG00000030593	RFTN1	1	155176263	155184715	77.5	3.04957	117.667	4.24733
ENSBTAG00000030629	MGC127133	1	150108437	150110508	67.1667	2.30094	85.5	2.66815
ENSBTAG00000030670	PCNT	1	147736440	147840896	311.333	0.875805	358.667	0.887749
ENSBTAG00000030764	5S_rRNA	1	147136867	147136983	0	0	0	0
ENSBTAG00000030775	PCBP3	1	147132678	147359843	112.5	0.205624	112.667	0.247979
ENSBTAG00000030814	TFF2	1	144176744	144180011	0.833333	0.0422201	0.666667	0.0450418
ENSBTAG00000030836	ZNF295	1	143737581	143755849	178.667	1.1984	217.5	1.32988
ENSBTAG00000030862	?	1	146010005	146010491	0	0	0	0
ENSBTAG00000030913	MX1	1	143176082	143204865	1181.5	10.8716	1825.67	17.288
ENSBTAG00000030921	FAM3B	1	143048261	143115094	34.3333	0.160867	58.5	0.282673
ENSBTAG00000030942	MRPL3	1	139880638	139937339	1155.83	31.9573	1178.5	29.4107
ENSBTAG00000030993	LCA5L	1	140971622	141013360	11.3333	0.00542515	14.1667	0.0140088
ENSBTAG00000031010	ACAD11	1	137993896	138111878	1355.17	19.0009	1461.83	17.7625
ENSBTAG00000031178	SLC9A9	1	126040088	126704342	240.333	1.45632	267.833	1.34047
ENSBTAG00000031277	FOXL2	1	131242443	131243577	0	0	0	0
ENSBTAG00000031306	PLSCR1	1	123009128	123060090	200.833	0	175.833	0
ENSBTAG00000031346	ANKUB1	1	119308049	119330959	6.83333	0.0409864	6.66667	0.0421972
ENSBTAG00000031397	P2RY13	1	117692320	117695064	0	0.0506739	0	0.0682957
ENSBTAG00000031435	SELT	1	118445767	118476097	1899	23.3853	1952.83	21.7858
ENSBTAG00000031561	RSRC1	1	109821737	110273727	1339.33	20.8044	1398.83	18.4577
ENSBTAG00000031572	IFT80	1	107962965	108058677	234.667	1.29671	219	0.95767
ENSBTAG00000031618	WDR49	1	100676574	100786489	22.8333	0	30.5	0
ENSBTAG00000031704	MGC133804	1	100345022	100375298	2.66667	0	2.5	0
ENSBTAG00000031709	PDCD10	1	100540219	100587970	770	23.2905	729	19.6193
ENSBTAG00000031795	TMSB4X	1	96925344	96925957	0	0.273103	0	0.199149
ENSBTAG00000031802	SPATA16	1	94965197	95364350	62.1667	0.00396409	76.8333	0.00316046
ENSBTAG00000031891	NLGN1	1	93626218	93632229	3.16667	0.0723212	2.83333	0.0566217
ENSBTAG00000032114	?	1	88482653	88483052	0.666667	0.0677913	0.166667	0.0156342
ENSBTAG00000032217	?	1	84324176	84325181	9.33333	0.558672	8.83333	0.456471
ENSBTAG00000032265	RTP4	1	80502600	80506904	165.833	3.92775	236.5	4.95964
ENSBTAG00000032538	TPRG1	1	78604072	78758431	9	0.0376944	15.6667	0.0793118
ENSBTAG00000032656	CPN2	1	73792743	73802039	3546.17	67.2273	5186.83	91.0344
ENSBTAG00000032674	SENP5	1	71980543	72010052	231.167	2.16709	241.5	2.06241
ENSBTAG00000032684	TCTEX1D2	1	71489284	71516789	99.8333	4.02737	109.667	3.69943
ENSBTAG00000032719	TFRC	1	71260067	71280648	656.5	9.82312	635.667	9.01109
ENSBTAG00000032819	MUC20	1	71072050	71085633	182.333	1.79738	231.167	1.96678
ENSBTAG00000032839	LRCH3	1	70845569	70947214	221.333	1.1372	253.167	1.0723
ENSBTAG00000033166	SLC15A2	1	66968006	67009449	551.667	6.19114	645.667	5.83546
ENSBTAG00000033170	LRRC58	1	65680765	65700685	121.5	2.50332	128.5	2.28201
ENSBTAG00000033319	CD200	1	57568529	57591076	31.1667	0.470007	31	0.409066
ENSBTAG00000033360	?	1	55872820	55873459	1	0.191658	1.16667	0.125694
ENSBTAG00000033437	?	1	42203168	42204113	0.166667	0.00651225	0.166667	0.00728462
ENSBTAG00000033679	HLCS	1	150732148	150901970	543.667	3.51359	674	3.84047
ENSBTAG00000033740	?	1	116197010	116197376	3	0.445407	7	0.848538
ENSBTAG00000034182	?	1	40580692	40582048	1.66667	0.0523943	3.83333	0.131582
ENSBTAG00000034284	?	1	33853692	33854670	0	0	0	0
ENSBTAG00000034347	RBM11	1	22455499	22474290	31.8333	0.538074	22	0.353638
ENSBTAG00000034442	LNP1	1	44332310	44372624	370.667	3.66045	551.833	4.75186
ENSBTAG00000034854	GRIK1	1	5745202	5915273	9.5	0	12.1667	0
ENSBTAG00000034869	KRTAP11-1	1	3972169	3973049	0	0	0	0
ENSBTAG00000035175	DONSON	1	1223585	1233673	827.833	10.9502	708	8.07043
ENSBTAG00000035349	?	1	83322	84281	0	0	0	0
ENSBTAG00000035437	STAG1	1	133678525	134028760	435.667	2.48183	476.167	2.23367
ENSBTAG00000035556	?	1	136947202	136961387	3011.5	33.9168	3002.5	30.8682
ENSBTAG00000035654	?	1	137783194	137783923	102.833	6.44711	95.8333	5.32308
ENSBTAG00000035701	?	1	140442787	140444211	0	0	0	0
ENSBTAG00000035710	ZBBX	1	100877728	101004327	10.6667	0.00497023	10.6667	0
ENSBTAG00000035844	HRASLS	1	74777084	74793631	13	0.0979173	17.1667	0.102357
ENSBTAG00000036019	RIPPLY3	1	150961577	150972224	3.66667	0.0866862	4.16667	0.126323
ENSBTAG00000036262	GBE1	1	28658789	28905833	1569.67	19.1912	1894.33	21.0077
ENSBTAG00000036372	bta-mir-28	1	79250530	79250616	0	0	0	0
ENSBTAG00000036373	bta-mir-568	1	59398272	59398366	1.5	0.685332	4.5	1.83095
ENSBTAG00000036404	bta-mir-155	1	10227275	10227340	0	0	0	0
ENSBTAG00000036841	5S_rRNA	1	15438159	15438279	0	0	0	0
ENSBTAG00000036933	5S_rRNA	1	90393020	90393138	0	0	0	0
ENSBTAG00000036946	U1	1	72885068	72885214	0	0	0	0
ENSBTAG00000037096	5S_rRNA	1	150617256	150617374	0	0	0	0
ENSBTAG00000037274	?	1	112211118	112211190	0	0	0	0
ENSBTAG00000037354	?	1	25664274	25664345	0	0	0	0
ENSBTAG00000037393	ZNF639	1	88405654	88410920	408.833	7.65689	440	7.39415
ENSBTAG00000037547	OLIG1	1	1776498	1777332	0	0	0	0
ENSBTAG00000037616	KCNJ6	1	151610044	151610971	0	0	0	0
ENSBTAG00000037662	?	1	145901590	145902232	0	0	0	0
ENSBTAG00000037820	?	1	42358222	42359149	0	0	0	0
ENSBTAG00000037933	?	1	4846977	4847475	0	0	0.5	0.0267475
ENSBTAG00000037951	KLHL6	1	84158815	84211374	25.1667	0.294594	21.3333	0.223687
ENSBTAG00000037965	ZSCAN23	1	95203731	95206770	0	0	0	0
ENSBTAG00000038026	?	1	32160179	32160333	0	0	0	0
ENSBTAG00000038069	?	1	118178859	118207262	2.16667	0	2.5	0
ENSBTAG00000038103	?	1	54509506	54516574	0.333333	0	0.666667	0.00720834
ENSBTAG00000038111	?	1	127128894	127129613	2.33333	0.165531	1.16667	0.073091
ENSBTAG00000038131	ABCC5	1	83736247	83764147	1878.83	19.0817	2821.83	25.4208
ENSBTAG00000038252	?	1	47898424	47898483	0	0	0	0
ENSBTAG00000038395	?	1	109550309	109551293	0	0	0	0
ENSBTAG00000038422	?	1	71900074	71900602	0	0	0	0
ENSBTAG00000038433	?	1	6609180	6609531	0.666667	0.081676	1	0.128122
ENSBTAG00000038512	LIPI	1	22474170	22497927	1.66667	0.0225674	1.66667	0.00668996
ENSBTAG00000038600	LRRC15	1	73785483	73787238	1.16667	0.027859	1.66667	0.036121
ENSBTAG00000038651	?	1	56164103	56165929	0	0	0	0
ENSBTAG00000038697	?	1	154682044	154682120	0	0	0	0
ENSBTAG00000038900	?	1	10956250	10956659	9.83333	1.04344	9.5	1.01204
ENSBTAG00000038913	?	1	22552001	22552769	1247.5	88.3196	1418	92.3543
ENSBTAG00000039011	HTR3D	1	83718072	83721672	0	0	0.333333	0.00475135
ENSBTAG00000039151	5HTR1F	1	35603048	35604149	0.166667	0.00729102	0	0
ENSBTAG00000039176	U2	1	122615297	122615492	0	0	0	0
ENSBTAG00000039255	CLDN17	1	5095765	5096443	0	0	0	0
ENSBTAG00000039257	?	1	69694	71121	0	0	0	0
ENSBTAG00000039334	?	1	121288784	121289057	0	0	0	0
ENSBTAG00000039442	SEC62	1	98180182	98202494	3039.83	93.8278	3208.67	90.0263
ENSBTAG00000039575	5S_rRNA	1	52383026	52383141	0	0	0	0
ENSBTAG00000039597	KRTAP27-1	1	4893289	4894998	0	0	0	0
ENSBTAG00000039602	KRTAP13-1	1	4775169	4776014	0	0	0.666667	0.0325868
ENSBTAG00000039659	?	1	72540581	72540720	0	0	0	0
ENSBTAG00000039704	?	1	15808718	15808830	0	0	0	0
ENSBTAG00000039820	CLDN8	1	5035869	5037857	0	0	0	0
ENSBTAG00000040031	ZNF148	1	70287256	70382437	1047.5	5.33856	979.667	4.46024
ENSBTAG00000040061	ZBTB38	1	128532756	128536371	173.833	1.9576	160.167	1.65881
ENSBTAG00000040144	?	1	58015563	58028842	14.3333	0.275538	8.5	0.114804
ENSBTAG00000040155	HIST1H4D	1	8328038	8328350	0	0	0	0
ENSBTAG00000040161	?	1	71521907	71529868	26.6667	0.460938	17.8333	0.291979
ENSBTAG00000040193	COLQ	1	154218713	154285721	23.1667	0.161526	30.8333	0.192732
ENSBTAG00000040199	POLR2H	1	83437864	83442294	626.167	12.1305	680.833	12.0345
ENSBTAG00000040245	bta-mir-1224	1	83546861	83546947	0	0	0	0
ENSBTAG00000040291	KRTAP10-8	1	145933604	145934664	0	0	0	0
ENSBTAG00000040304	HTR3E	1	83643181	83648441	13.3333	0.0249746	17.3333	0.0485511
ENSBTAG00000040393	?	1	62162948	62171172	93.1667	2.48739	127.333	2.57461
ENSBTAG00000040399	VWA5B2	1	83546312	83557613	2.5	0.00368372	3.5	0.0101519
ENSBTAG00000040418	PPP1CA	1	19864722	19865715	35.1667	1.44472	37.6667	1.42315
ENSBTAG00000040456	?	1	42035718	42036686	0	0	0	0
ENSBTAG00000040597	?	1	65265656	65292980	79.6667	4.22489	77	3.94475
ENSBTAG00000042094	SNORD66	1	83475434	83475510	0	0	0	0
ENSBTAG00000042261	U6	1	10273736	10273840	0	0	0	0
ENSBTAG00000042331	SNORA51	1	8652129	8652252	0	0	0	0
ENSBTAG00000042360	U6	1	155691882	155691989	0	0	0	0
ENSBTAG00000042362	SNORA70	1	121125762	121125895	0	0	0	0
ENSBTAG00000042390	U6	1	55636974	55637080	0	0	0	0
ENSBTAG00000042460	U6	1	134948226	134948330	0	0	0	0
ENSBTAG00000042463	snoU2_19	1	140993152	140993232	0	0	0	0
ENSBTAG00000042467	U6	1	142200180	142200287	0	0	0	0
ENSBTAG00000042474	SNORA42	1	118527998	118528130	0	0	0	0
ENSBTAG00000042475	SNORA63	1	81060419	81060551	0	0	0	0
ENSBTAG00000042513	U6	1	111089820	111089927	0	0	0	0
ENSBTAG00000042535	SNORA40	1	98082323	98082450	0	0	0	0
ENSBTAG00000042550	U6atac	1	113137831	113137945	0	0	0	0
ENSBTAG00000042551	SNORA19	1	119920563	119920669	0	0	0	0
ENSBTAG00000042557	U6	1	9865764	9865871	0	0	0	0
ENSBTAG00000042564	U6	1	108528698	108528805	0	0	0	0
ENSBTAG00000042581	SNORA72	1	152076535	152076667	0	0	0	0
ENSBTAG00000042593	U6	1	58736243	58736350	0	0	0	0
ENSBTAG00000042595	U6	1	6120225	6120348	0	0	0	0
ENSBTAG00000042610	snoU2-30	1	70869063	70869135	0	0	0	0
ENSBTAG00000042623	U6	1	111299802	111299909	0	0	0.166667	0.0583094
ENSBTAG00000042639	U6	1	82813170	82813277	0	0	0	0
ENSBTAG00000042660	U6	1	67510385	67510492	0	0	0	0
ENSBTAG00000042699	SNORA63	1	84254611	84254743	0.333333	0.0951193	0	0
ENSBTAG00000042702	SNORA4	1	81060095	81060236	0	0	0	0
ENSBTAG00000042772	U6	1	91892151	91892224	0	0	0	0
ENSBTAG00000042804	U6	1	41209067	41209173	0	0	0	0
ENSBTAG00000042814	Y_RNA	1	117220928	117221040	0	0	0	0
ENSBTAG00000042839	U6	1	59234430	59234537	0	0	0	0
ENSBTAG00000043030	7SK	1	142530265	142530573	0	0	0	0
ENSBTAG00000043046	snoU2-30	1	140992953	140993023	0	0	0	0
ENSBTAG00000043064	U6	1	10612425	10612532	0	0	0	0
ENSBTAG00000043097	U6	1	41529796	41529903	0	0	0	0
ENSBTAG00000043126	SNORA56	1	93217160	93217289	0	0	0	0
ENSBTAG00000043157	Telomerase-vert	1	98401439	98401869	3.16667	0.841687	5	1.12693
ENSBTAG00000043182	U6	1	141077216	141077323	0	0	0	0
ENSBTAG00000043221	SNORA70	1	152859143	152859270	0.5	0.156598	0.166667	0.0449929
ENSBTAG00000043271	SNORA20	1	88549111	88549241	0	0	0	0
ENSBTAG00000043278	U6	1	72350841	72350948	0	0	0.166667	0.0582997
ENSBTAG00000043293	U6	1	101556755	101556863	0	0	0	0
ENSBTAG00000043298	U6	1	150977221	150977328	0	0	0	0
ENSBTAG00000043328	U8	1	136990202	136990338	0	0	0	0
ENSBTAG00000043376	snoU2_19	1	70869303	70869383	0	0	0	0
ENSBTAG00000043381	SNORA33	1	130704028	130704157	0	0	0	0
ENSBTAG00000043399	SNORA20	1	1367492	1367618	0	0	0.166667	0.0468348
ENSBTAG00000043452	U6	1	98415990	98416097	0	0	0	0
ENSBTAG00000043488	U6	1	9555604	9555711	0	0	0	0
ENSBTAG00000043587	U6	1	104836506	104836612	0	0	0	0
ENSBTAG00000043591	U6	1	133222533	133222640	0	0	0	0
ENSBTAG00000043595	U6	1	106376297	106376395	0	0	0	0
ENSBTAG00000043669	U6	1	30990462	30990565	0	0	0	0
ENSBTAG00000043726	7SK	1	18963333	18963620	0	0	0	0
ENSBTAG00000043742	SNORA79	1	130552669	130552817	0	0	0	0
ENSBTAG00000043751	U2	1	24817330	24817475	0	0	0	0
ENSBTAG00000043802	5S_rRNA	1	124790930	124791039	0	0	0	0
ENSBTAG00000043803	?	1	85947383	85947462	0	0	0	0
ENSBTAG00000043831	5S_rRNA	1	81856869	81856984	0	0	0	0
ENSBTAG00000043872	U2	1	97923986	97924166	0	0	0	0
ENSBTAG00000043899	U2	1	116821878	116822010	0	0	0	0
ENSBTAG00000043908	7SK	1	68391714	68392093	0	0	0	0
ENSBTAG00000043929	5S_rRNA	1	17827696	17827803	0	0	0	0
ENSBTAG00000043957	TDRP	1	148301329	148303092	16	1.18068	15.5	1.01523
ENSBTAG00000043968	?	1	131326517	131326954	0	0	0	0
ENSBTAG00000043993	C21orf62	1	2029405	2048813	49.8333	1.22497	56.5	1.14859
ENSBTAG00000044001	LPP	1	79041609	79725431	320.5	0.870204	403.333	0.648594
ENSBTAG00000044075	SRPRB	1	136636525	136676796	1016	22.8026	1146.17	23.1089
ENSBTAG00000044111	EPHA6	1	40608728	41623778	371.333	0	410.5	0
ENSBTAG00000044148	UTS2B	1	76666303	76675855	0.333333	0	0.333333	0
ENSBTAG00000044154	?	1	4257433	4257698	0	0	0	0
ENSBTAG00000044172	LMLN	1	70742635	70784188	36.6667	0.502271	39.5	0.496307
ENSBTAG00000044220	U6	1	20511000	20511106	0	0	0	0
ENSBTAG00000044270	bta-mir-2285a	1	148908098	148908170	0	0	0	0
ENSBTAG00000044278	SNORA70	1	112427937	112428061	0	0	0	0
ENSBTAG00000044291	7SK	1	93280498	93280759	0	0	0	0
ENSBTAG00000044299	bta-mir-2284i	1	3580209	3580286	0	0	0	0
ENSBTAG00000044311	SNORD2	1	81062766	81062835	0	0	0	0
ENSBTAG00000044318	5S_rRNA	1	68426381	68426496	0.5	0.18302	0.166667	0.0513146
ENSBTAG00000044337	RNaseP_nuc	1	102829715	102830131	0	0	0	0
ENSBTAG00000044343	7SK	1	61585761	61585985	0	0	0	0
ENSBTAG00000044346	?	1	110115004	110115068	0	0	0	0
ENSBTAG00000044376	SNORA31	1	65144680	65144802	0	0	0.166667	0.0468369
ENSBTAG00000044510	SNORA18	1	47097434	47097548	0	0	0	0
ENSBTAG00000044519	?	1	153891168	153891255	0	0	0	0
ENSBTAG00000044520	U6	1	54406682	54406783	0	0	0	0
ENSBTAG00000044535	?	1	73230875	73230948	0	0	0	0
ENSBTAG00000044598	5S_rRNA	1	17600001	17600086	0	0	0	0
ENSBTAG00000044603	U6	1	42315900	42316003	0	0	0	0
ENSBTAG00000044667	SNORA70	1	113337318	113337455	0	0	0	0
ENSBTAG00000044668	U6	1	59042657	59042756	0	0	0	0
ENSBTAG00000044700	U4	1	68965794	68965945	0	0	0	0
ENSBTAG00000044737	U6	1	103256444	103256543	0	0	0	0
ENSBTAG00000044771	5S_rRNA	1	41819289	41819388	0	0	0	0
ENSBTAG00000044773	U6	1	128208752	128208849	0	0	0	0
ENSBTAG00000044788	SNORA81	1	81060818	81060995	0	0	0	0
ENSBTAG00000044843	?	1	80674815	80674891	0	0	0	0
ENSBTAG00000044913	SNORD125	1	92811411	92811508	0	0	0	0
ENSBTAG00000044930	bta-mir-2289	1	148056940	148057014	0	0	0	0
ENSBTAG00000044934	SNORA68	1	42547014	42547151	0.166667	0.0490013	0.166667	0.0417088
ENSBTAG00000044978	SNORD112	1	130032880	130032950	0	0	0	0
ENSBTAG00000045003	?	1	112973111	112973184	0	0	0	0
ENSBTAG00000045008	U6	1	18801458	18801565	0	0	0	0
ENSBTAG00000045024	U6	1	9062784	9062846	0	0	0	0
ENSBTAG00000045043	U4	1	30811261	30811352	0	0	0	0
ENSBTAG00000045101	7SK	1	67363712	67363923	0	0	0	0
ENSBTAG00000045117	bta-mir-2287	1	73566952	73567026	0	0	0	0
ENSBTAG00000045128	7SK	1	14608518	14608853	0	0	0	0
ENSBTAG00000045138	7SK	1	85713138	85713217	0	0	0	0
ENSBTAG00000045162	U6	1	46562373	46562479	0	0	0	0
ENSBTAG00000045258	U6	1	89603581	89603684	0	0	0	0
ENSBTAG00000045260	7SK	1	137789064	137789318	0	0	0	0
ENSBTAG00000045272	U6	1	152111843	152111950	0	0	0	0
ENSBTAG00000045275	SCARNA7	1	107819767	107820090	0	0	0	0
ENSBTAG00000045294	U6	1	140081312	140081419	0	0	0	0
ENSBTAG00000045333	U6	1	44371073	44371185	0	0	0	0
ENSBTAG00000045335	bta-mir-2286	1	52194905	52194979	0	0	0	0
ENSBTAG00000045354	ACA64	1	72134325	72134452	0	0	0	0
ENSBTAG00000045411	U6	1	98054759	98054857	0	0	0	0
ENSBTAG00000045424	U6	1	4411216	4411313	0	0	0	0
ENSBTAG00000045436	SNORA70	1	66048195	66048318	0	0	0	0
ENSBTAG00000045446	7SK	1	110501344	110501623	0	0	0	0
ENSBTAG00000045455	U6	1	70786713	70786824	0	0	0	0
ENSBTAG00000045461	SNORD112	1	134556608	134556678	0	0	0	0
ENSBTAG00000045479	U6	1	6827405	6827512	0	0	0	0
ENSBTAG00000045590	?	1	36089412	36090222	0	0	0	0
ENSBTAG00000045597	U6	1	128247012	128247114	0	0	0	0
ENSBTAG00000045633	AGTR1	1	120403008	120404088	367	13.8441	379.667	13.1685
ENSBTAG00000045637	?	1	131169755	131170538	0	0	0	0
ENSBTAG00000045646	?	1	95963740	95963893	0	0	0	0
ENSBTAG00000045704	IGSF11	1	64357121	64488105	367.333	4.34032	380	4.3939
ENSBTAG00000045771	?	1	143368302	143368674	0	0	0	0
ENSBTAG00000045781	Metazoa_SRP	1	40496876	40497173	0.166667	0.0207208	0.166667	0.0229521
ENSBTAG00000045796	?	1	75986736	75986831	0	0	0	0
ENSBTAG00000045820	?	1	56028466	56029112	0	0	0	0
ENSBTAG00000045855	?	1	55802105	55802433	0	0	0	0
ENSBTAG00000045873	?	1	5891440	5891949	0	0	0	0
ENSBTAG00000045897	?	1	51289616	51289708	0	0	0	0
ENSBTAG00000045961	?	1	69280211	69280296	0	0	0	0
ENSBTAG00000045974	?	1	32836013	32836606	0	0.0120861	0	0.0211313
ENSBTAG00000045984	?	1	559138	559877	0	0	0	0
ENSBTAG00000045991	?	1	98127788	98128106	0.166667	0.020131	0.5	0.0592331
ENSBTAG00000046008	?	1	120714266	120714944	11.3333	0.534105	20.6667	0.983426
ENSBTAG00000046015	?	1	143370685	143371060	0	0	0	0
ENSBTAG00000046040	?	1	131089307	131090084	0	0	0	0
ENSBTAG00000046051	?	1	117680627	117685252	0	0	0	0
ENSBTAG00000046072	bta-mir-2284x	1	3607746	3607842	0	0	0	0
ENSBTAG00000046104	B3GALNT1	1	107212960	107213956	2.16667	0.0911889	2	0.0718516
ENSBTAG00000046118	?	1	709514	710143	0	0	0	0
ENSBTAG00000046222	SNORA81	1	84255079	84255254	0.833333	0.20007	1	0.205213
ENSBTAG00000046279	?	1	93990986	93992443	0	0	0.333333	0.00833167
ENSBTAG00000046313	CCDC54	1	52363680	52364911	0.166667	0.00545343	0	0
ENSBTAG00000046329	?	1	137147858	137148728	0	0	0	0
ENSBTAG00000046369	?	1	23101042	23101153	0	0	0	0
ENSBTAG00000046383	?	1	30300686	30304847	43	1.66488	55.5	1.87542
ENSBTAG00000046384	KRTAP24-1	1	4955535	4956408	0	0	0	0
ENSBTAG00000046385	RAB5A	1	44747455	44754528	468.667	16.5448	547.167	17.9441
ENSBTAG00000046393	U4	1	35649283	35649390	0	0	0	0
ENSBTAG00000046447	?	1	148569291	148581291	0.833333	0	1.33333	0
ENSBTAG00000046492	?	1	38712790	38713251	0	0	0	0
ENSBTAG00000046577	U6	1	115663235	115663342	0	0	0	0
ENSBTAG00000046619	5S_rRNA	1	19773	19899	0	0	0	0
ENSBTAG00000046620	RPL38	1	140578415	140578628	0.333333	0.0605503	0	0
ENSBTAG00000046637	ZBED2	1	56759265	56759922	0	0	0	0
ENSBTAG00000046738	?	1	131137904	131138693	0	0	0	0
ENSBTAG00000046755	?	1	23993691	23995967	7	0.725849	4.33333	0.375952
ENSBTAG00000046781	?	1	133269546	133269943	0	0	0	0
ENSBTAG00000046790	GTF2F1	1	83341311	83342875	0	0	0	0
ENSBTAG00000046804	KRTAP7-1	1	4036041	4036305	0	0	0	0
ENSBTAG00000046854	?	1	62392320	62392881	4	0.336174	6.16667	0.441059
ENSBTAG00000046859	?	1	144607394	144607589	0	0	0	0
ENSBTAG00000046896	Metazoa_SRP	1	114670535	114670831	0	0	0	0
ENSBTAG00000046909	snoZ6	1	145869328	145869369	0	0	0	0
ENSBTAG00000046931	?	1	61772398	61772809	0.333333	0.149032	0.166667	0.104376
ENSBTAG00000046935	?	1	69393953	69395622	0	0	0	0
ENSBTAG00000046959	CGGBP1	1	35655411	35660398	1044	15.0295	1047.67	13.3861
ENSBTAG00000047012	?	1	53913504	53913597	0	0	0	0
ENSBTAG00000047076	?	1	45091052	45091460	0	0	0	0
ENSBTAG00000047093	?	1	47062524	47063840	0.666667	0.0262445	0.833333	0.0319407
ENSBTAG00000047095	?	1	41997950	41998880	0	0	0	0
ENSBTAG00000047144	?	1	98818164	98818518	0.333333	0.0380122	0.333333	0.0359265
ENSBTAG00000047147	?	1	41700078	41756925	46.3333	0.366415	46.3333	0.339317
ENSBTAG00000047183	?	1	20472811	20473172	0	0	0	0
ENSBTAG00000047216	NMNAT3	1	130495597	130518088	24.6667	0.442593	33.3333	0.455633
ENSBTAG00000047234	?	1	51727650	51727765	0	0	0	0
ENSBTAG00000047247	C3orf80	1	108086074	108086680	0	0	0	0
ENSBTAG00000047250	SPTSSB	1	106878904	106879135	72.3333	12.9947	69.3333	11.3322
ENSBTAG00000047288	?	1	1675215	1675527	0.333333	0.0420348	0	0
ENSBTAG00000047293	NRIP1	1	21693827	21697298	313.833	3.72941	350.5	3.85133
ENSBTAG00000047337	U6	1	17397104	17397210	0	0	0	0
ENSBTAG00000047341	?	1	115291660	115296206	1.66667	0.0172496	1	0.0107985
ENSBTAG00000047371	?	1	42308633	42309643	0	0	0	0
ENSBTAG00000047422	?	1	57170509	57170617	0	0	0	0
ENSBTAG00000047487	U6	1	750706	750813	0	0	0	0
ENSBTAG00000047570	?	1	110023856	110026785	22.8333	1.04888	22.6667	0.963619
ENSBTAG00000047590	SNORA63	1	84255522	84255653	1.5	0.465338	1.16667	0.33868
ENSBTAG00000047593	?	1	142497253	142497366	0	0	0	0
ENSBTAG00000047608	MRPS22	1	130778633	130792040	379.667	14.2525	410.5	14.2671
ENSBTAG00000047651	U1	1	94556234	94556385	0	0	0	0
ENSBTAG00000047669	U6	1	125812466	125812573	0	0	0	0
ENSBTAG00000047674	5S_rRNA	1	23767707	23767826	0	0	0	0
ENSBTAG00000047841	?	1	81854672	81855114	0	0	0	0
ENSBTAG00000047856	PAK2	1	71867088	71952257	351.167	6.75296	370.333	6.0728
ENSBTAG00000047943	?	1	18902909	18904544	0	0	0.5	0.00593365
ENSBTAG00000047963	?	1	109955678	109956783	0	0	0	0
ENSBTAG00000047978	?	1	158298804	158299185	0	0	0	0
ENSBTAG00000048011	GPR160	1	98071468	98072479	27.8333	1.11732	23.3333	0.8639
ENSBTAG00000048057	GSK3B	1	65310825	65462923	220.5	5.31948	260.833	5.05016
ENSBTAG00000048090	UBE2G2	1	146114658	146120826	294.333	11.88	381	13.0171
ENSBTAG00000048110	?	1	138151817	138151889	0	0	0	0
ENSBTAG00000048134	?	1	146903811	146903896	0	0	0	0
ENSBTAG00000048136	Metazoa_SRP	1	74377808	74378084	0	0	0	0
ENSBTAG00000048144	5S_rRNA	1	23770025	23770144	0	0	0	0
ENSBTAG00000048150	?	1	119962056	119962374	0	0	0	0
ENSBTAG00000048157	ABI3BP	1	45522504	45642829	27.3333	0.0959029	31.8333	0.0853025
ENSBTAG00000048165	?	1	12234086	12234183	0	0	0	0
ENSBTAG00000048195	PIGX	1	71840197	71862076	527.167	12.7036	534.667	11.6818
ENSBTAG00000048200	SNORA48	1	130413416	130413546	0	0	0	0
ENSBTAG00000048225	?	1	72476819	72477521	3.33333	0.38861	4.66667	0.413567
ENSBTAG00000048276	TFF1	1	144192082	144196576	0	0	0	0
ENSBTAG00000048305	?	1	133427062	133427245	0	0	0	0
ENSBTAG00000000176	SP3	2	22841313	22888725	701.167	10.1727	655.5	8.3688
ENSBTAG00000000266	NAB1	2	5567017	5603683	1024.17	10.114	926.667	8.13723
ENSBTAG00000000301	?	2	111598715	111600550	1.66667	0.0368911	3.33333	0.0683373
ENSBTAG00000000492	ASNSD1	2	6605443	6616484	1104.83	17.3972	1124.5	16.1513
ENSBTAG00000000581	DOCK10	2	113649873	113891180	632.667	2.65266	678	2.45484
ENSBTAG00000000684	ARHGEF10L	2	135557344	135672091	583.833	3.42013	607.667	3.14696
ENSBTAG00000000730	GCG	2	34398010	34408391	0	0	0.166667	0
ENSBTAG00000000815	EPHA2	2	136525536	136551769	399.5	3.78042	571.167	4.70835
ENSBTAG00000000851	CYP20A1	2	91899068	91943225	766.167	17.377	805.5	16.2446
ENSBTAG00000000937	SSFA2	2	14683867	14751322	1134.5	8.63157	1082.17	7.40677
ENSBTAG00000000941	PLEKHB2	2	1850106	1899289	1103.33	12.6915	1202	12.5424
ENSBTAG00000001024	ARID1A	2	127000105	127066994	720.333	3.50546	923.667	4.01243
ENSBTAG00000001050	LDLRAP1	2	128078918	128103312	220.167	3.25915	250.667	3.44826
ENSBTAG00000001060	CXCR4	2	61582124	61585838	190.667	4.52468	129.667	2.76607
ENSBTAG00000001082	SH2D5	2	132522952	132529468	0.833333	0.010785	3.33333	0.0455877
ENSBTAG00000001083	?	2	23443012	23608298	803.5	2.21764	800.5	2.12145
ENSBTAG00000001090	CCDC173	2	26666109	26690420	26	0.158625	29.3333	0.145891
ENSBTAG00000001092	PHOSPHO2	2	26660799	26665974	883.833	28.1402	727.833	20.9524
ENSBTAG00000001093	KLHL23	2	26619584	26636478	36.5	0.442933	42.6667	0.450973
ENSBTAG00000001096	PRKRA	2	18433085	18449877	30.3333	0.565062	29.5	0.454151
ENSBTAG00000001097	FKBP7	2	18413883	18421599	323	14.0375	335.5	12.504
ENSBTAG00000001098	PLEKHA3	2	18382407	18410532	191.833	3.5466	207.333	3.56997
ENSBTAG00000001100	IL22RA1	2	129351697	129378160	2.16667	0.0218335	1.5	0.0132654
ENSBTAG00000001101	IFNLR1	2	129315263	129338069	145.833	0.979455	146.5	1.01779
ENSBTAG00000001132	GTDC1	2	52584333	52897314	100.667	1.39703	117.333	1.20383
ENSBTAG00000001160	GMEB1	2	125343514	125370269	197	3.74242	245.167	4.27225
ENSBTAG00000001192	STX12	2	126134950	126170517	957.833	16.8996	949.833	15.0741
ENSBTAG00000001296	TMEM50A	2	128256213	128272007	1822.33	70.8486	1795.67	62.933
ENSBTAG00000001297	?	2	128213650	128254607	5.16667	0.0193384	7.66667	0.0174595
ENSBTAG00000001357	?	2	120002010	120003207	0	0	0.166667	0
ENSBTAG00000001359	B3GNT7	2	119989627	119990869	3.33333	0.112409	3.5	0.106713
ENSBTAG00000001435	ARL6IP6	2	43543015	43584232	855.5	9.67767	849.5	8.41838
ENSBTAG00000001513	PDIK1L	2	127561536	127569228	72.1667	1.54724	75.1667	1.54832
ENSBTAG00000001585	WIPF1	2	22253661	22294719	753	6.38734	737.5	5.71882
ENSBTAG00000001627	?	2	59143224	59144149	23.6667	0.0838407	16.5	0.0293792
ENSBTAG00000001651	SYF2	2	128320056	128325052	641.167	26.2711	740.667	28.0377
ENSBTAG00000001683	FAM171B	2	9567190	9590374	4	0.0368314	4.5	0.0298711
ENSBTAG00000001700	CDC42	2	131341265	131359925	1034.5	35.7276	1133.5	35.6182
ENSBTAG00000001755	NEUROD1	2	14953995	14956356	0	0	0.166667	0.00288724
ENSBTAG00000001784	LDLRAD2	2	131589016	131597324	0	0	0	0
ENSBTAG00000001861	SESTD1	2	17708889	17730680	428	8.51654	433.833	7.48085
ENSBTAG00000001887	STAM2	2	44146495	44166620	207.5	5.00915	208.833	4.39016
ENSBTAG00000001899	KCNH7	2	34005800	34163051	3.66667	0.00392251	5.66667	0.00189754
ENSBTAG00000002009	?	2	20918859	20919297	5	0.492182	0	0
ENSBTAG00000002016	?	2	66585180	66586232	0	0	0	0
ENSBTAG00000002027	FAM167B	2	122115659	122117248	181.167	7.63776	288.5	11.1302
ENSBTAG00000002056	MARS2	2	86593546	86595781	160.5	2.93903	152	2.54785
ENSBTAG00000002112	INSIG2	2	70121999	70142602	858.833	23.4723	835.167	20.9408
ENSBTAG00000002138	PADI1	2	135922929	135967599	2.16667	0	2.33333	0.00187738
ENSBTAG00000002177	PIKFYVE	2	96978986	97056673	283.167	1.12081	307.833	1.08985
ENSBTAG00000002180	?	2	97070143	97071259	0.833333	0.0296731	0.666667	0.0224679
ENSBTAG00000002184	FNDC5	2	121636111	121638403	1.5	0.0373096	2.66667	0.0549853
ENSBTAG00000002272	KCTD18	2	89450806	89471623	166.167	2.24267	225	2.66538
ENSBTAG00000002283	FZD7	2	90987007	90989214	14	0.267457	16.3333	0.276118
ENSBTAG00000002293	ARL5A	2	44468904	44491772	187.333	5.00338	181.833	4.53203
ENSBTAG00000002295	ATF2	2	21725941	21830229	428.667	5.96267	453.667	5.46707
ENSBTAG00000002297	CACNB4	2	44185983	44457832	41.5	0.0131756	43.6667	0.00365586
ENSBTAG00000002316	NIPA1	2	916139	963744	9.83333	0.0949038	11.6667	0.111396
ENSBTAG00000002363	SESN2	2	125698159	125714128	30.5	0.365556	30.8333	0.375478
ENSBTAG00000002425	SCN9A	2	30093696	30184706	4.16667	0.0138524	8	0.022697
ENSBTAG00000002485	TNS1	2	106627005	106773157	543.833	2.30259	744.833	2.6175
ENSBTAG00000002505	GPR3	2	126478727	126479720	0	0	0	0
ENSBTAG00000002549	PTMA	2	120227919	120232987	12790.8	450.731	12778.3	409.402
ENSBTAG00000002594	ZNF436	2	130078396	130084459	92.5	2.00994	108.667	2.13814
ENSBTAG00000002646	DYNC1I2	2	24807356	24860776	1052.67	20.4805	991.333	17.2942
ENSBTAG00000002678	MED18	2	125653306	125658882	110.667	3.57473	113.167	3.21734
ENSBTAG00000002700	PLA2G2A	2	133267317	133272112	0	0	0.166667	0
ENSBTAG00000002727	PHACTR4	2	125507619	125558651	1103.33	8.96851	1283.17	9.23452
ENSBTAG00000002944	ATP5G3	2	21702149	21705260	4082.17	238.783	4275.83	229.083
ENSBTAG00000002977	ECE1	2	131935440	132060210	1775.33	13.3806	2098.17	13.1058
ENSBTAG00000002988	TMEM57	2	128137417	128203726	1170.5	13.507	1237	12.6023
ENSBTAG00000002995	GMPPA	2	108153422	108160399	452.667	8.67791	503.333	8.76779
ENSBTAG00000003002	WDR75	2	6875267	6916093	517.333	5.35411	413	3.77083
ENSBTAG00000003069	MAN1C1	2	127888645	128008111	244.333	3.24706	345.333	4.08471
ENSBTAG00000003120	MGC139239	2	17084654	17448607	296	2.06055	414.333	2.23584
ENSBTAG00000003164	B3GALT1	2	28400754	28401735	151.833	6.22511	178.333	6.74318
ENSBTAG00000003202	OPRD1	2	125213836	125255802	8.66667	0.0192147	6.66667	0.00557561
ENSBTAG00000003207	SP5	2	25773542	25776191	26.5	0.564957	50.5	1.06834
ENSBTAG00000003225	IMP4	2	1247983	1252957	560.667	13.5355	572.333	12.6924
ENSBTAG00000003235	DHDDS	2	127266787	127295155	185.167	2.27782	231	2.55244
ENSBTAG00000003253	NPPC	2	120392633	120397261	17.5	0.482014	21.6667	0.559271
ENSBTAG00000003327	MGC157327	2	106877084	106897696	0.166667	0	1.16667	0.00534762
ENSBTAG00000003401	ACTR3	2	65892591	65912704	931.333	29.9807	965.5	28.2371
ENSBTAG00000003403	PADI2	2	136049643	136103406	12.1667	0.0723158	12.1667	0.0476593
ENSBTAG00000003458	CDCA7	2	23377567	23390741	94.6667	1.30283	94.5	1.14362
ENSBTAG00000003472	ABCA12	2	103520023	103720887	22.3333	0.0027439	28.3333	0
ENSBTAG00000003479	MATN1	2	123392014	123401324	0	0	0	0
ENSBTAG00000003626	MYO3B	2	25973377	26259891	23.3333	0.042952	35.8333	0.0812096
ENSBTAG00000003645	FSIP2	2	10581445	10725564	8.5	0.00698925	11.3333	0.00421077
ENSBTAG00000003650	NR4A2	2	39999716	40017015	58.6667	0.173938	88.8333	0.282969
ENSBTAG00000003676	?	2	125600539	125600953	0.333333	0.0303279	0.5	0.0443921
ENSBTAG00000003731	?	2	90214944	90219273	0	0	0	0
ENSBTAG00000003771	C1QL2	2	71283903	71285350	0	0	0	0
ENSBTAG00000003788	RCC1	2	125468460	125475905	49.1667	1.35212	56.8333	1.32068
ENSBTAG00000003807	RQCD1	2	107256012	107289222	1596.83	17.2708	1959.33	18.905
ENSBTAG00000003809	PLCD4	2	107298619	107321320	240.667	2.2689	238.667	1.82248
ENSBTAG00000003813	BCS1L	2	107341871	107345830	207	4.9066	249	5.33116
ENSBTAG00000003817	RNF25	2	107346298	107355558	337.833	5.46067	393.833	5.7444
ENSBTAG00000003819	STK36	2	107356023	107382298	79	0.567907	103	0.636257
ENSBTAG00000003822	CROCC	2	136193742	136239981	220.5	0.612709	305.167	0.850217
ENSBTAG00000003832	MFAP2	2	136187692	136192151	8	0.305606	12.3333	0.416743
ENSBTAG00000003843	SMARCAL1	2	105138333	105188478	586.167	5.74065	670.167	5.68786
ENSBTAG00000003846	RPL37A	2	105202276	105204896	14008.3	867.077	15883.5	903.994
ENSBTAG00000003866	PPP1R8	2	126111730	126129768	620.333	10.8112	628.5	10.0222
ENSBTAG00000003867	?	2	126098690	126100983	0.5	0	1.66667	0
ENSBTAG00000003923	GPBAR1	2	107011784	107014997	156.167	3.22338	190.167	3.85832
ENSBTAG00000003927	AAMP	2	107015359	107020262	2081.33	46.794	2376.83	48.9222
ENSBTAG00000003935	RECS1	2	107023826	107041372	963	60.2248	1125.33	68.8027
ENSBTAG00000003936	PNKD	2	107020656	107093550	700.833	10.0356	698.667	9.42854
ENSBTAG00000003944	CATIP	2	107100144	107105993	32.5	0.0244141	29.6667	0.0354648
ENSBTAG00000003950	PROC	2	5034438	5044966	9800.67	238.732	11204	244.916
ENSBTAG00000004177	TANC1	2	37239776	37490228	422.5	2.01951	493.333	2.07184
ENSBTAG00000004184	WDSUB1	2	37167344	37235900	285.833	4.46284	488.833	7.34905
ENSBTAG00000004216	MAP3K2	2	5135173	5166290	108.167	1.46189	112.833	1.27944
ENSBTAG00000004241	G6PC2	2	27274584	27281293	0	0	0	0
ENSBTAG00000004267	CCDC148	2	38004586	38112887	12.1667	0	20.5	0.00575164
ENSBTAG00000004313	HOXD13	2	20854098	20856159	0	0	0	0
ENSBTAG00000004314	HOXD12	2	20848043	20849010	0	0	0	0
ENSBTAG00000004416	NUDC	2	126860367	126873806	1289.17	36.1811	1591.33	40.218
ENSBTAG00000004418	PLA2G2E	2	133373262	133376607	0	0	0	0
ENSBTAG00000004519	?	2	120904600	120907738	0	0	0	0
ENSBTAG00000004554	CAPZB	2	133789484	133926170	1439.83	38.8785	1659.17	39.8478
ENSBTAG00000004555	LRP2	2	26936762	27078521	35.3333	0.0623484	36.5	0.0509659
ENSBTAG00000004557	DHRS9	2	27116744	27140610	10	0.220868	7	0.151387
ENSBTAG00000004603	PHC2	2	121176034	121225724	640.333	4.90391	704.167	4.68557
ENSBTAG00000004659	COQ10B	2	86410859	86427846	1253.33	24.3059	1255	20.6106
ENSBTAG00000004835	HOXD3	2	20776407	20780505	0.166667	0.00498752	0.5	0.0127433
ENSBTAG00000005002	GALE	2	129707281	129711866	500.167	11.5297	563	11.4814
ENSBTAG00000005085	TRIM63	2	127615049	127630608	2.66667	0	3.5	0.00783159
ENSBTAG00000005105	PAFAH2	2	127684836	127720396	1055.17	17.5683	1149	17.451
ENSBTAG00000005119	PSMD1	2	119675722	119756976	2439.83	30.0989	2562.5	28.6371
ENSBTAG00000005140	?	2	133632741	133634622	67.6667	3.10326	74.3333	3.08921
ENSBTAG00000005180	RBMS1	2	35960129	36178719	526.833	6.29489	538.5	5.51122
ENSBTAG00000005207	COPS7B	2	120311156	120333986	285.667	5.0123	329.167	5.22325
ENSBTAG00000005234	LYPD1	2	65216982	65279808	242.5	2.01427	210.833	1.42232
ENSBTAG00000005235	DPP10	2	67935913	68111066	23.3333	0.112743	21.5	0.0711055
ENSBTAG00000005238	NCKAP5	2	65056069	65141738	130.667	0.838757	144.167	0.813836
ENSBTAG00000005239	?	2	100306470	100307061	0	0.0108319	0	0.011648
ENSBTAG00000005315	RPS6	2	111820295	111821112	0	0.662658	0	0.994392
ENSBTAG00000005353	DES	2	108075459	108082534	404.167	7.15927	452	7.23062
ENSBTAG00000005408	CLK1	2	89920585	89927819	6874.67	89.8752	5625.5	64.9248
ENSBTAG00000005416	PPIL3	2	89936348	89943891	204.333	9.06111	217.5	8.21658
ENSBTAG00000005444	UGGT1	2	4228136	4333329	504.667	3.192	544.5	2.98205
ENSBTAG00000005474	CREB1	2	96278109	96329401	187.167	1.43017	188	1.20013
ENSBTAG00000005476	METTL21A	2	96340577	96349542	198	3.99173	207.5	3.61296
ENSBTAG00000005477	LAPTM5	2	123350417	123376541	4751.83	88.9696	4692.83	80.0477
ENSBTAG00000005501	?	2	31630685	31682792	439.833	5.89055	545.333	5.55577
ENSBTAG00000005517	NOP58	2	91203325	91227105	1567	22.9663	1362.17	18.3672
ENSBTAG00000005562	GALNT13	2	41791845	42371758	353.5	0	413.333	0
ENSBTAG00000005584	?	2	119050743	119051409	1.5	0.179045	2.33333	0.286204
ENSBTAG00000005596	IGFBP2	2	105338357	105367369	8550	302.043	9461.5	313.066
ENSBTAG00000005628	CD52	2	127396372	127397972	350.167	29.6851	339.5	26.217
ENSBTAG00000005629	AIM1L	2	127370016	127395010	824.167	5.20105	1087.17	6.18086
ENSBTAG00000005670	ARHGEF19	2	136480736	136491543	496.5	4.52911	868.833	7.89054
ENSBTAG00000005741	DLX2	2	24489073	24491347	0	0	0	0
ENSBTAG00000005759	PLA2G2A	2	133289294	133295334	0.333333	0	0.5	0.014281
ENSBTAG00000005904	RBBP4	2	121800922	121817395	3652.67	66.8373	3704.33	62.1068
ENSBTAG00000005986	SFT2D3	2	4722618	4723281	4	0.257779	13	0.726312
ENSBTAG00000005987	WDR33	2	4608434	4717334	2232.67	6.79502	2525.5	6.79948
ENSBTAG00000006003	SAP130	2	4383804	4461731	243.333	2.22861	292.833	2.27231
ENSBTAG00000006049	BZW1	2	89886719	89897574	3139.67	71.4662	2755.33	56.9302
ENSBTAG00000006059	TSN	2	73827081	73833492	345.5	10.143	381.833	10.0746
ENSBTAG00000006084	PINK1	2	132601301	132621738	1717.5	21.8184	2163	25.0284
ENSBTAG00000006085	DDOST	2	132587704	132600729	1615.17	44.645	1771.67	44.3705
ENSBTAG00000006136	CDA	2	132636461	132657392	154	6.03974	173.667	6.09253
ENSBTAG00000006157	HS6ST1	2	4111870	4149372	208.167	3.34195	306.167	4.33908
ENSBTAG00000006159	KCNJ3	2	41361136	41491255	99.5	1.05438	123.833	0.86551
ENSBTAG00000006168	RBM45	2	18759170	18776348	543.667	10.0543	555.167	8.96758
ENSBTAG00000006223	THEMIS2	2	126058352	126070741	230	2.66032	328.5	3.37443
ENSBTAG00000006225	RPA2	2	126030986	126055499	406.333	9.32669	479	10.0409
ENSBTAG00000006261	GPR17	2	4805766	4811802	0	0	0	0
ENSBTAG00000006262	LIMS2	2	4780175	4819192	1335.17	20.738	1617.17	23.2448
ENSBTAG00000006294	?	2	35003727	35003992	0	0	0	0
ENSBTAG00000006342	ATPIF1	2	125727884	125730128	1559	140.062	1843.33	152.384
ENSBTAG00000006349	EXTL1	2	127647570	127665188	793.167	7.01325	1085.83	9.1339
ENSBTAG00000006355	SLC30A2	2	127638454	127645772	3.5	0.0174326	3.66667	0.0263595
ENSBTAG00000006420	BMPRII	2	91395346	91461311	360.667	4.59015	389	4.34661
ENSBTAG00000006432	KCNE4	2	111987823	111991013	19.6667	0.306312	14.6667	0.206245
ENSBTAG00000006438	ACTL8	2	135418585	135422028	0	0	0	0
ENSBTAG00000006654	TANK	2	35247177	35342975	649.167	9.56389	629.5	7.95942
ENSBTAG00000006667	EPB41	2	125014817	125113212	643.333	5.1895	692.5	4.40007
ENSBTAG00000006693	MTX2	2	20603384	20678885	752.833	20.9156	794.333	18.9463
ENSBTAG00000006821	PECR	2	104590477	104638012	3139.33	146.621	3409.17	148.613
ENSBTAG00000006907	NEB	2	44546001	44754701	23.3333	0.003409	23.5	0.002988
ENSBTAG00000006918	TLK1	2	25382838	25493317	905.5	12.0527	1045.67	12.239
ENSBTAG00000006940	USP48	2	131624284	131696605	851.5	7.88448	883.667	7.41716
ENSBTAG00000006970	OLA1	2	22564517	22728762	618.833	21.3889	691.833	21.5055
ENSBTAG00000007062	IGFBP5	2	105378990	105397646	31.1667	1.27218	49.3333	1.88664
ENSBTAG00000007111	STEAP3	2	71380829	71424474	374.333	6.87828	461.333	6.95475
ENSBTAG00000007127	?	2	116645760	116647392	9.33333	0.296624	13.8333	0.410154
ENSBTAG00000007141	GULP1	2	7782628	7907003	47.8333	0.824406	43.3333	0.446647
ENSBTAG00000007153	C1QA	2	130792854	130795743	11203.5	434.475	11890	423.653
ENSBTAG00000007239	TSG-6	2	44850891	44867293	1.83333	0.0302056	2.5	0.0657891
ENSBTAG00000007258	GAD1	2	25646774	25685832	0	0	0.333333	0
ENSBTAG00000007280	?	2	119029184	119030313	5.5	0.169037	2.5	0.0882956
ENSBTAG00000007395	ALS2	2	90664832	90712586	651.833	3.84525	663.833	3.60383
ENSBTAG00000007445	CD28	2	92325179	92358568	32.3333	0.428757	24.1667	0.16485
ENSBTAG00000007554	IFI6	2	126246560	126250182	1667.33	102.023	3137.33	185.753
ENSBTAG00000007580	ZSWIM2	2	9502290	9523394	0.333333	0	0.333333	0
ENSBTAG00000007584	INPP1	2	5867811	5903148	490.5	8.96938	491.5	7.723
ENSBTAG00000007635	PLCL1	2	86718340	87086748	132.333	0.300189	173.667	0.352703
ENSBTAG00000007650	SLC38A11	2	31391773	31446946	67.3333	1.22881	51.6667	0.819502
ENSBTAG00000007652	RFTN2	2	86505715	86581574	30.6667	0.287364	38.5	0.252358
ENSBTAG00000007683	DCAF17	2	25045499	25070380	107.5	1.16841	100.333	1.04913
ENSBTAG00000007719	MFSD6	2	5752910	5814559	168.667	1.10152	192	1.02303
ENSBTAG00000007765	TFCP2L1	2	73379884	73441557	3.83333	0	4.5	0.00711694
ENSBTAG00000007779	GTF3C3	2	85760491	85792738	199.833	1.92093	206	1.61654
ENSBTAG00000007787	HIBCH	2	5934155	6032782	1390.17	36.8612	1606	38.4815
ENSBTAG00000007830	PLEKHM3	2	96653615	96749397	44.5	0.577531	46.8333	0.47183
ENSBTAG00000007863	GLS	2	79798260	79852401	381.167	3.33242	388.833	2.94667
ENSBTAG00000007867	STAT1	2	79888205	79973705	2965.33	20.3927	3628.33	22.3706
ENSBTAG00000007898	CYBRD1	2	24956533	24987973	19.8333	0.584436	22.3333	0.51519
ENSBTAG00000007996	HTR6	2	133610638	133623061	40.6667	0.054113	37.1667	0.0502396
ENSBTAG00000007998	TMCO4	2	133502453	133607696	242.333	1.97156	290.833	2.12761
ENSBTAG00000008028	CHN1	2	21880322	22081286	57	0.48252	80	0.554749
ENSBTAG00000008039	ACMSD	2	62692768	62753692	1960.17	37.1344	2511.17	38.9708
ENSBTAG00000008072	FUSIP1	2	129522679	129534734	3262	35.1976	3040.17	30.7731
ENSBTAG00000008089	AMMECR1L	2	4541471	4548727	62.6667	1.54211	72.3333	1.47841
ENSBTAG00000008140	FAP	2	34297725	34376828	10.1667	0.0810989	9.5	0.0490431
ENSBTAG00000008142	IFIH1	2	34217172	34272473	497.5	5.56204	598.667	5.94501
ENSBTAG00000008300	FN1	2	103881401	103950562	71809.8	350.369	81705.8	364.132
ENSBTAG00000008309	ATP13A2	2	136162615	136182586	107.167	0.860844	176.5	1.2173
ENSBTAG00000008314	SDHB	2	136125303	136154362	3823	149.424	4534	163.907
ENSBTAG00000008329	CYTIP	2	38682029	38711144	179.5	2.96292	169	2.48817
ENSBTAG00000008330	RNF19B	2	121552617	121576145	652.833	9.42027	532	6.56466
ENSBTAG00000008331	TMEM54	2	121604098	121611301	1.66667	0.0700206	0.333333	0.0360601
ENSBTAG00000008336	HPCA	2	121610858	121616754	0.833333	0.054208	0.5	0.0122434
ENSBTAG00000008362	CTDSP1	2	107130647	107135774	749.167	18.194	953	20.8382
ENSBTAG00000008390	DNAJC10	2	13825854	13873784	707.333	11.7319	686.667	10.5718
ENSBTAG00000008431	MOGAT1	2	111602254	111631564	350.167	9.73786	292	7.60891
ENSBTAG00000008452	IHH	2	107722667	107728939	311.667	6.02411	443.333	7.81474
ENSBTAG00000008483	CALCRL	2	8901431	9030989	777.667	6.6077	780.667	6.01079
ENSBTAG00000008510	FBXO42	2	136362254	136444097	177.5	1.33217	225.667	1.53936
ENSBTAG00000008579	RCC2	2	135784597	135809900	280.833	3.57274	317.833	3.68905
ENSBTAG00000008673	ICA1L	2	91558391	91613155	10.1667	0.0576925	14	0.0593853
ENSBTAG00000008704	FIGN	2	32850154	32852428	30.5	0.553903	49.8333	0.829769
ENSBTAG00000008716	SSB	2	26591741	26599728	958.333	21.3836	877	17.8655
ENSBTAG00000008717	SERPINE2	2	112870322	112900274	58.8333	1.46758	51.8333	1.11876
ENSBTAG00000008755	MARCH7	2	36682215	36729906	2383.33	18.5084	2414.83	16.2654
ENSBTAG00000008766	SLC9A1	2	126676549	126727482	89.6667	0.803707	107	0.89129
ENSBTAG00000008800	XKR8	2	125975897	125982957	125.5	2.25668	170	2.68156
ENSBTAG00000008915	SF3B1	2	86349372	86387060	8856	49.6557	8873.5	45.2943
ENSBTAG00000008951	ALPL	2	131791679	131857642	637.833	9.11932	833	11.0699
ENSBTAG00000008952	RAP1GAP	2	131706264	131776123	320.333	3.65964	342.333	3.55772
ENSBTAG00000009013	?	2	115488209	115488855	1.83333	0.119951	1.66667	0.0977354
ENSBTAG00000009057	CFAP221	2	71767865	71882837	31.5	0.0912248	32.5	0.097767
ENSBTAG00000009058	TMEM177	2	71893617	71894865	56.3333	1.88911	84	2.51183
ENSBTAG00000009080	ITGB6	2	36256324	36348759	1655.67	0.0441813	1945	0.0506211
ENSBTAG00000009156	CAMK2N1	2	132751702	132754808	211.5	5.47949	201	4.68525
ENSBTAG00000009163	TMEM234	2	122136380	122141767	211	7.0184	236.667	7.38477
ENSBTAG00000009217	WNT10A	2	107564020	107576619	0.333333	0	1.16667	0.00390432
ENSBTAG00000009223	SFN	2	126929534	126930878	0.5	0.0155689	1.66667	0.0471677
ENSBTAG00000009251	SZRD1	2	136317924	136337845	189.833	5.9559	224.167	6.22986
ENSBTAG00000009256	ITGA4	2	15115672	15207508	196.667	1.69432	212.667	1.60644
ENSBTAG00000009257	CERKL	2	15026224	15113323	140.667	0.327225	148.167	0.302359
ENSBTAG00000009470	CLIC4	2	128710452	128783921	994.167	23.9185	1077.5	23.0959
ENSBTAG00000009500	KDM1A	2	130370508	130436531	394	4.70707	431.833	4.6486
ENSBTAG00000009502	LUZP1	2	130360071	130363164	46.3333	0.619949	56.3333	0.673265
ENSBTAG00000009517	DBI	2	71561191	71566372	7875.83	526.154	6989.33	425.699
ENSBTAG00000009562	ZNF593	2	127523709	127524790	122.833	6.65216	121	5.99944
ENSBTAG00000009579	CEP85	2	127433455	127463144	196.667	1.61331	217	1.48513
ENSBTAG00000009580	SH3BGRL3	2	127429584	127431204	1465.83	64.9142	1415	57.3851
ENSBTAG00000009581	UBXN11	2	127406822	127429124	56.1667	0.910325	61.1667	0.93864
ENSBTAG00000009631	ZNF683	2	127356738	127362422	20.3333	0.170903	36.5	0.238592
ENSBTAG00000009664	SP140L	2	118927758	118962018	210	5.73987	262	6.14937
ENSBTAG00000009707	MYL1	2	98527572	98555234	1	0	1.83333	0.00337067
ENSBTAG00000009725	AOX1	2	89517810	89589090	35608.8	319.558	41202	341.389
ENSBTAG00000009770	GPD2	2	39765205	39912916	51.6667	0.371713	65.8333	0.390553
ENSBTAG00000009777	NUP35	2	13455251	13487222	445.667	9.66004	413.5	8.20643
ENSBTAG00000009796	PIGV	2	126983129	126992474	139.833	2.23961	181.167	2.58501
ENSBTAG00000009831	OCA2	2	347041	598104	224.167	0	251.667	0.00195399
ENSBTAG00000009859	SUMO1	2	91155251	91180862	1930	82.6453	1910.67	75.4599
ENSBTAG00000009897	AGPS	2	19340959	19433177	351.333	6.74913	362.5	6.23805
ENSBTAG00000009937	?	2	125829744	125830707	2.5	0.0373862	1.66667	0.0217673
ENSBTAG00000009949	DARS	2	61722451	61787886	1392.83	28.2301	1291	23.1776
ENSBTAG00000009950	PAX3	2	111129285	111229639	3	0	4.66667	0
ENSBTAG00000009952	C2orf69	2	88897205	88908836	60.6667	1.52949	64.3333	1.56983
ENSBTAG00000009972	INHA	2	108226857	108229830	7.16667	0.111156	12.8333	0.136541
ENSBTAG00000009976	?	2	84413661	84414878	17.3333	0.611144	21.3333	0.668025
ENSBTAG00000010030	EPHA4	2	110251545	110405363	52.1667	0.0181758	76.1667	0.0398661
ENSBTAG00000010035	?	2	117432359	117433630	0	0	0	0
ENSBTAG00000010048	SPC25	2	27296840	27309226	22.8333	0.686069	18.5	0.49693
ENSBTAG00000010050	COL16A1	2	122557457	122611951	39.6667	0.278622	40.5	0.264567
ENSBTAG00000010051	LGSN	2	238092	305169	7.33333	0	6.16667	0
ENSBTAG00000010118	HAT1	2	24606879	24646776	610	14.9523	573.5	12.7088
ENSBTAG00000010221	CCDC93	2	69928654	70029514	532.333	5.70852	558.667	5.36877
ENSBTAG00000010225	POLR2D	2	4554333	4565801	332.667	13.9305	416.333	15.8599
ENSBTAG00000010249	TMEM222	2	126531506	126541901	212.833	3.81056	264	4.27301
ENSBTAG00000010253	SYTL1	2	126519061	126526238	35.5	0.582568	43.8333	0.618581
ENSBTAG00000010254	MAP3K6	2	126506014	126518906	72.1667	0.665294	88.5	0.708459
ENSBTAG00000010278	STPG1	2	129096651	129156302	25.5	0.216584	31.3333	0.189955
ENSBTAG00000010293	PARD3B	2	93858352	93910303	17	0.405899	19	0.40529
ENSBTAG00000010338	FBXO36	2	118773129	118879538	52.6667	0.0505149	59.6667	0.0451852
ENSBTAG00000010344	SLC16A14	2	118886690	118909613	10.5	0.0881485	7.83333	0.0275534
ENSBTAG00000010362	NOSTRIN	2	27317637	27380506	594.833	10.4618	590.833	8.91722
ENSBTAG00000010366	HCRTR1	2	122641986	122649721	6.83333	0.074057	5.66667	0.0596723
ENSBTAG00000010378	PEF1	2	122620932	122638734	543	12.4542	633	13.1213
ENSBTAG00000010386	ARPC2	2	106978525	107006143	5543	153.819	5489.5	138.835
ENSBTAG00000010393	TRNAU1AP	2	125439384	125462744	309	6.63176	327.167	5.87826
ENSBTAG00000010413	TMEM169	2	104589104	104650274	3024	0.834985	3105.83	0.786557
ENSBTAG00000010426	XRCC5	2	104656258	104744436	410	5.65911	452.667	5.55507
ENSBTAG00000010498	SLC40A1	2	6716590	6740329	6750.33	80.2903	6652.5	73.6368
ENSBTAG00000010579	ACADL	2	98416823	98456944	4672.83	98.876	4613.67	90.1561
ENSBTAG00000010598	EIF4E2	2	120995643	121025344	165.167	5.84947	171.167	5.44071
ENSBTAG00000010599	C2orf76	2	71473545	71561045	154.833	7.61378	148	6.32304
ENSBTAG00000010657	ADGRB2	2	122503652	122533252	3.33333	0.003992	1.83333	0.00366006
ENSBTAG00000010722	?	2	98497588	98498081	0.666667	0.115284	1	0.117106
ENSBTAG00000010736	BBS5	2	26800660	26821659	104	2.65899	89	1.97299
ENSBTAG00000010741	KBTBD10	2	26780741	26798046	22	0.296448	23	0.232175
ENSBTAG00000010743	FASTKD1	2	26740842	26776374	374.167	4.30345	344	3.55216
ENSBTAG00000010897	RESP18	2	107992892	107998432	0	0	0	0
ENSBTAG00000010938	C2H1orf64	2	136647773	136650918	0	0	0.166667	0.00656723
ENSBTAG00000010940	HSPB7	2	136635159	136637353	6.66667	0.37266	5.16667	0.254941
ENSBTAG00000010977	FRZB	2	13724667	13761787	128.667	2.16673	171.5	2.62285
ENSBTAG00000010998	FLIP	2	90139394	90172951	586.667	8.84247	620.667	8.52887
ENSBTAG00000011017	ABI2	2	91960474	92057920	92.6667	0.447426	99	0.615386
ENSBTAG00000011133	AP1S3	2	112680365	112747206	250.667	3.6915	262.167	3.40236
ENSBTAG00000011193	C1QC	2	130783986	130788357	7874.33	293.039	9297	318.581
ENSBTAG00000011195	?	2	130781187	130782246	77.3333	2.91615	106.833	3.79981
ENSBTAG00000011196	C1QB	2	130769171	130775911	11518.2	492.628	11981.5	471.434
ENSBTAG00000011256	MYO1B	2	80166216	80369680	8402.83	67.988	8127.67	58.759
ENSBTAG00000011390	CHRND	2	120975091	120982350	1.33333	0.0251671	3.16667	0.0448106
ENSBTAG00000011514	MRPL44	2	112851019	112858967	526	14.8054	557.5	14.4093
ENSBTAG00000011582	SERINC2	2	122814785	122817735	153.5	11.9929	186.833	12.9998
ENSBTAG00000011625	LYPLA2	2	129712518	129713577	203.167	12.417	237.333	13.1885
ENSBTAG00000011649	FARSB	2	111504464	111578408	396	15.6554	390.167	13.4428
ENSBTAG00000011658	PTPN18	2	1263537	1282763	178.5	3.00752	208.167	3.16883
ENSBTAG00000011682	GLI2	2	72977208	73168370	13.8333	0.00315907	14	0.00555253
ENSBTAG00000011784	FGR	2	126276334	126291824	187	3.10309	220.833	3.39643
ENSBTAG00000011808	MSTN	2	6213565	6220196	0	0	0	0
ENSBTAG00000011909	ACVR1	2	39287888	39361498	667.5	8.72185	765.667	8.75603
ENSBTAG00000011950	EMC1	2	133998612	134021304	330.5	3.45177	347.667	3.27546
ENSBTAG00000011951	MRTO4	2	133992731	133998200	416.333	11.5512	476.333	12.1106
ENSBTAG00000011964	DIS3L2	2	120486065	120794558	216.667	1.44852	294.167	1.64784
ENSBTAG00000011971	NRP2	2	94455657	94573687	446.833	1.343	433.167	1.39889
ENSBTAG00000011992	PTH2R	2	97098842	97182875	10.3333	0	12.3333	0.00377378
ENSBTAG00000012043	PADI3	2	135891756	135920584	1.33333	0	0.666667	0
ENSBTAG00000012052	PADI4	2	135836955	135864707	12.6667	0.153263	11.3333	0.130521
ENSBTAG00000012100	PDE1A	2	14087655	14483437	364.333	0.662981	396.167	0.759901
ENSBTAG00000012171	?	2	86340777	86341872	0	0	0	0
ENSBTAG00000012217	PLA2G2F	2	133111282	133124161	0	0	0.5	0
ENSBTAG00000012263	ASAP3	2	129969268	130018036	212.167	2.28871	232	2.22082
ENSBTAG00000012289	AKR7A2	2	133953058	133956669	1407.5	60.7606	1727.5	67.8021
ENSBTAG00000012334	ALS2CR12	2	90302814	90340658	85.3333	0	89.1667	0
ENSBTAG00000012363	?	2	120910018	120913882	0	0	0	0
ENSBTAG00000012376	?	2	49736039	49736399	0.5	0.0572872	0	0.0189355
ENSBTAG00000012497	KHDRBS1	2	122233942	122257545	751.833	12.5869	855.167	12.9414
ENSBTAG00000012554	ANKAR	2	6544588	6596238	47.8333	0.0138117	45.3333	0.0177998
ENSBTAG00000012557	OSGEPL1	2	6531524	6542021	327.333	5.24539	336.167	5.17393
ENSBTAG00000012561	ORMDL1	2	6511309	6523389	579.667	11.3596	551	9.76962
ENSBTAG00000012586	HSPD1	2	86438978	86449372	7407.5	156.84	7595.17	149.957
ENSBTAG00000012589	HSPE1	2	86449524	86451564	5621.17	459.157	5754.17	437.066
ENSBTAG00000012604	NCMAP	2	128916149	128930501	50.1667	0.502342	43.5	0.361971
ENSBTAG00000012615	ZEB2	2	52275073	52406207	538.5	3.9252	588.5	3.8281
ENSBTAG00000012618	SLC23A3	2	107836178	107842357	45.6667	0.479573	53.8333	0.468603
ENSBTAG00000012619	C2H2ORF24	2	107844324	107848708	581.5	11.6336	623	11.3715
ENSBTAG00000012620	C2ORF17	2	107850114	107855315	2301	36.9584	2541.67	37.4417
ENSBTAG00000012625	?	2	96254082	96254476	0.166667	0.0171146	0	0
ENSBTAG00000012629	ZNF362	2	121242593	121268659	134	1.34868	161.333	1.59187
ENSBTAG00000012647	ERBB4	2	99660619	99997642	29	0.037227	44	0.0309957
ENSBTAG00000012695	LCK	2	122092888	122113823	252.667	3.98935	267.667	3.8179
ENSBTAG00000012698	HDAC1	2	122055991	122087843	930	18.3915	980.667	16.9461
ENSBTAG00000012760	NDUFB3	2	90077969	90088465	1093	90.8367	1057.67	81.2074
ENSBTAG00000012763	?	2	90089712	90090737	0	0	0	0
ENSBTAG00000012801	UPP2	2	38326896	38363855	3050.33	49.875	3547.67	51.6188
ENSBTAG00000012816	?	2	43381651	43382632	161.5	1.01289	187.833	1.2158
ENSBTAG00000012848	PTPRU	2	124819575	124906896	165	0.765025	314.333	1.20814
ENSBTAG00000012888	C2H2orf80	2	96867941	96890885	10.8333	0	21.5	0
ENSBTAG00000012912	ERMN	2	38780332	38785787	0	0	0.333333	0.007608
ENSBTAG00000012966	SCRN3	2	22400873	22432815	119.5	2.13344	159.667	2.50296
ENSBTAG00000012997	SMPDL3B	2	125983557	126015376	1739.17	0.577317	2400.67	0.807332
ENSBTAG00000013039	?	2	133319862	133323729	1.83333	0.0552091	5.83333	0.159184
ENSBTAG00000013048	NIPAL3	2	129041412	129091075	79.8333	1.81204	74.3333	1.37271
ENSBTAG00000013085	CELA3B	2	131425506	131432711	1.16667	0	2	0
ENSBTAG00000013131	FAM110D	2	127530912	127533980	6	0.192272	8.83333	0.250739
ENSBTAG00000013170	CTLA4	2	92490400	92495797	4.83333	0.169647	5	0.100205
ENSBTAG00000013196	STK17B	2	85077800	85097107	259	4.67268	242.167	4.15604
ENSBTAG00000013215	MREG	2	104492354	104560643	57.3333	0.839145	81.5	0.900473
ENSBTAG00000013218	GORASP2	2	25566350	25599241	3094.33	26.2393	3444.17	25.2391
ENSBTAG00000013235	TINAGL1	2	122685822	122695535	449.667	9.3196	566.333	10.7045
ENSBTAG00000013281	SPATA21	2	136276528	136314563	57.3333	0.0155148	78.3333	0.0108958
ENSBTAG00000013282	NECAP2	2	136252383	136266397	1214	20.9351	1434.33	22.7635
ENSBTAG00000013302	R3HDM1	2	61969458	62130680	150.333	1.00951	185.833	1.09601
ENSBTAG00000013309	SFRS4	2	124956593	124982238	1941.83	16.976	2253.83	17.4392
ENSBTAG00000013449	RAB3GAP1	2	62457397	62568130	1027.33	9.96871	1110.5	9.62645
ENSBTAG00000013455	SPOPL	2	58798301	58846989	114.167	1.80372	104.167	1.31754
ENSBTAG00000013489	CYP27A1	2	107462686	107504968	6683.33	140.777	7348.67	140.002
ENSBTAG00000013492	PRKAG3	2	107509451	107516981	1.16667	0.0116886	0.666667	0.00276465
ENSBTAG00000013511	VWA5B1	2	132877446	132929818	10.8333	0.00194546	13.3333	0.00169329
ENSBTAG00000013619	SCTR	2	71616191	71714943	76.5	1.22415	90.8333	1.08943
ENSBTAG00000013650	PQLC2	2	133933076	133949856	220.833	3.9145	237.5	3.75711
ENSBTAG00000013761	STMN1	2	127773926	127779431	198.667	8.45066	173	6.71263
ENSBTAG00000013772	SRRM1	2	128848937	128877230	1226.33	12.7744	1536.83	14.1123
ENSBTAG00000013773	PKP4	2	37815458	37929695	471.667	4.34645	502.667	4.17541
ENSBTAG00000013782	DNAJB2	2	107949739	107957014	855.167	16.1209	993.667	17.4938
ENSBTAG00000013798	PTPRN	2	107958894	107978251	7.5	0.0795982	3.5	0.0124878
ENSBTAG00000013799	?	2	107981291	107982291	1.5	0.0595224	2.5	0.0952276
ENSBTAG00000013916	HERC2	2	646581	878049	949.5	2.38194	1126.67	2.52373
ENSBTAG00000013957	GALNT3	2	30642214	30666124	33.1667	0.459577	32.6667	0.398552
ENSBTAG00000013990	WNT6	2	107544682	107556681	1	0.00611524	0.666667	0
ENSBTAG00000014094	?	2	96813210	96816216	0	0	0	0
ENSBTAG00000014158	CCNT2	2	62649167	62681201	1208	8.0969	1154.5	7.05447
ENSBTAG00000014221	RSG1	2	136457564	136461977	24.5	0.428367	40.3333	0.76584
ENSBTAG00000014388	EIF3I	2	122128558	122136316	3110.5	91.8077	3137.33	84.82
ENSBTAG00000014390	MTMR9	2	122121402	122128496	345	6.24021	432.333	7.00013
ENSBTAG00000014400	E2F2	2	129927355	129942090	4.66667	0.0680509	6.66667	0.0345782
ENSBTAG00000014405	OSBPL6	2	18476914	18564896	543.833	5.10141	611.5	5.03431
ENSBTAG00000014407	INO80D	2	94796633	94837164	50.6667	0.381971	53.5	0.379721
ENSBTAG00000014409	MAP3K19	2	62601166	62642560	1.66667	0	2	0
ENSBTAG00000014432	HNMT	2	59376268	59417330	85.1667	1.75094	74.3333	1.36192
ENSBTAG00000014447	RPS6KA1	2	127164651	127202531	390.5	4.30741	482.333	4.6859
ENSBTAG00000014469	NBEAL1	2	91732676	91887415	444.167	1.21276	452.833	1.16238
ENSBTAG00000014714	TUBGCP5	2	1162440	1212931	944.833	7.75831	1094	7.71396
ENSBTAG00000014783	CRYGC	2	96836603	96838606	0.166667	0	0	0
ENSBTAG00000014819	CRYBA2	2	107655325	107658571	0	0	0	0
ENSBTAG00000014832	TMEFF2	2	80997736	81275827	23.6667	0.00786416	30.5	0.00687776
ENSBTAG00000014848	NR0B2	2	126892709	126894458	49.1667	2.41176	103.833	4.27549
ENSBTAG00000014849	GPATCH3	2	126904070	126910834	162.5	2.81061	192.333	3.00676
ENSBTAG00000014850	GPN2	2	126911036	126920480	120.5	2.22584	146.667	2.32828
ENSBTAG00000014863	GPC	2	79255848	79304396	383.833	15.8327	353.833	13.1095
ENSBTAG00000014885	MYOM3	2	129388769	129437616	30.5	0.16594	24.3333	0.114389
ENSBTAG00000014933	TRAK2	2	90355098	90397117	357.833	4.27697	364.833	3.5541
ENSBTAG00000014949	SP9	2	22485429	22487883	0	0	0	0
ENSBTAG00000014967	PAX7	2	134512628	134616219	0.666667	0	1.66667	0
ENSBTAG00000014975	SLC4A3	2	108273127	108286884	13.1667	0.107081	15.5	0.126295
ENSBTAG00000014988	?	2	120278332	120279307	0.166667	0.00877539	0	0.00771396
ENSBTAG00000015054	CRYGD	2	96826376	96828228	0	0	0	0
ENSBTAG00000015066	LANCL1	2	98617456	98666531	733.5	6.16477	837.333	6.45453
ENSBTAG00000015077	?	2	69859798	69874876	119.167	5.12006	95.1667	3.82202
ENSBTAG00000015103	IQCC	2	122146964	122149800	121.5	2.10903	122	1.93027
ENSBTAG00000015104	CCDC28B	2	122150083	122154154	147.167	5.2399	153.833	4.77013
ENSBTAG00000015169	UBXN4	2	61919642	61949692	2747.17	45.4425	2858.5	42.6993
ENSBTAG00000015170	LCT	2	61867079	61915814	10.8333	0.00116	11.3333	0.00107817
ENSBTAG00000015172	MCM6	2	61821904	61852264	118.333	2.01079	102.333	1.53934
ENSBTAG00000015217	DLX1	2	24502928	24506672	0	0	0	0
ENSBTAG00000015222	RSRP1	2	128302961	128306994	1548.67	25.3507	1520.83	23.2741
ENSBTAG00000015240	UBR4	2	134039039	134176134	2452.17	5.91662	3160	6.94324
ENSBTAG00000015246	TAS1R2	2	134390906	134404755	3.5	0.0226153	6.5	0.03407
ENSBTAG00000015291	ORC4	2	48282735	48377766	475.167	7.81552	507.333	6.75824
ENSBTAG00000015317	SLC4A10	2	34572521	34826834	359	0	390.5	0
ENSBTAG00000015330	DPP4	2	34487843	34571758	1514.5	18.8912	1626.5	18.0445
ENSBTAG00000015415	UNC80	2	98024632	98250962	82.8333	0.0242406	97.6667	0.0314704
ENSBTAG00000015424	WDR12	2	91621731	91645548	351.667	6.54025	304	5.17408
ENSBTAG00000015520	SLC11A1	2	107114928	107125867	262.167	2.41019	382.333	3.81052
ENSBTAG00000015678	TMEM194B	2	5719427	5744015	46.8333	0.738875	51.5	0.64958
ENSBTAG00000015715	SPOCD1	2	122436871	122468429	25.5	0.0537952	29.3333	0.0453706
ENSBTAG00000015718	CASP8	2	90278154	90301820	634.167	8.9841	629.833	8.15227
ENSBTAG00000015752	?	2	119074976	119124140	119.667	1.38157	149.5	1.46651
ENSBTAG00000015771	YTHDF2	2	125294727	125324175	478.333	8.34622	564.333	8.89063
ENSBTAG00000015834	ARHGEF4	2	1609040	1792901	31.6667	0.0298132	47	0.0466227
ENSBTAG00000015840	HOXD1	2	20759889	20761196	0	0	0	0
ENSBTAG00000015841	CCDC115	2	1243722	1247799	1724.83	38.5146	2062.67	42.3823
ENSBTAG00000015962	MMADHC	2	46648516	46664675	4757.33	139.686	4722.17	125.687
ENSBTAG00000016000	CARF	2	91658158	91726299	571.5	1.04531	607.833	1.20328
ENSBTAG00000016030	HOXD10	2	20828933	20832040	0	0	0	0
ENSBTAG00000016033	HOXD9	2	20824234	20825910	0	0	0	0
ENSBTAG00000016063	DNER	2	118194130	118436930	40.3333	0.153073	41.8333	0.0802701
ENSBTAG00000016081	PTMA	2	47998613	47999416	9.5	0.516187	9.83333	0.520035
ENSBTAG00000016092	SPATS2L	2	89248278	89439610	1256.83	19.5308	1564	21.5778
ENSBTAG00000016174	NCL	2	120039584	120049214	1873.33	52.0928	1902.17	48.8705
ENSBTAG00000016183	MARCH4	2	104782833	104808656	8	0.0211034	12	0.0187471
ENSBTAG00000016192	MDH1B	2	95475473	95499166	33.1667	0.103972	36.5	0.191538
ENSBTAG00000016193	FASTKD2	2	95499477	95519762	295.833	4.74137	293.167	4.14816
ENSBTAG00000016217	RBM43	2	44961706	44973211	282.667	4.023	300.667	3.8283
ENSBTAG00000016297	CCNYL1	2	96424300	96458849	260	2.18499	336.5	2.46877
ENSBTAG00000016334	SATB2	2	88248732	88455821	37.6667	0.379326	38.6667	0.334763
ENSBTAG00000016396	PDE11A	2	18823637	19247733	41.8333	0	48.6667	0
ENSBTAG00000016430	METTL8	2	25070935	25154865	101.5	1.54441	135.333	1.77954
ENSBTAG00000016448	ZBTB40	2	130900400	130937992	655	4.7755	923.5	5.95829
ENSBTAG00000016512	TTC21B	2	30433134	30531188	198	1.38629	227	1.36455
ENSBTAG00000016572	USP37	2	107174361	107245866	150.833	1.35718	166	1.19208
ENSBTAG00000016578	HNRNPR	2	130103589	130132649	1621.33	24.4708	1661.33	22.5648
ENSBTAG00000016662	CPS1	2	98758035	98898492	71457.5	498.725	68245	438.032
ENSBTAG00000016748	?	2	120845480	120848463	0	0	0	0
ENSBTAG00000016762	SLC25A12	2	24678581	24777204	114.167	1.20777	125	1.15302
ENSBTAG00000016782	SLC39A10	2	84734001	84770814	172.833	1.76226	138.833	1.25964
ENSBTAG00000016784	DNAH7	2	84773342	85028058	351.167	0.0407502	368.333	0.0328177
ENSBTAG00000016785	?	2	69899472	69917270	0.833333	0.0197636	1	0.00531638
ENSBTAG00000016817	SNRNP40	2	122889871	122915674	804.333	11.9547	778.5	10.5431
ENSBTAG00000016818	ZCCHC17	2	122784557	122889605	607.667	12.2084	669.5	12.1483
ENSBTAG00000016819	FABP3	2	122723224	122783830	70.6667	2.29236	82.8333	2.10233
ENSBTAG00000016836	PDK1	2	24067474	24107467	580.5	9.26891	590	8.57455
ENSBTAG00000016877	PLA2G2C	2	133088082	133100875	0.666667	0	0.5	0
ENSBTAG00000016894	CYFIP1	2	996691	1104749	1135	9.851	1209.83	9.17371
ENSBTAG00000016895	NIPA2	2	973926	994208	940.833	21.2502	978.5	19.1259
ENSBTAG00000016951	WDFY1	2	112793507	112845293	576.833	11.3356	650	11.6391
ENSBTAG00000016954	TMEM39B	2	122194338	122213700	203	3.08604	275.833	3.4333
ENSBTAG00000017043	GPR1	2	94940391	94941459	638.333	24.0741	654	22.7598
ENSBTAG00000017108	OTUD3	2	133387210	133416030	214.167	2.97374	254.333	2.95443
ENSBTAG00000017122	HSPG2	2	131517578	131587498	252.333	0.733363	413.5	1.07679
ENSBTAG00000017162	STK39	2	27924667	28017774	15.5	0.157263	17.5	0.114397
ENSBTAG00000017214	?	2	5512931	5514784	1	0.0427173	0.833333	0.0426716
ENSBTAG00000017253	MECR	2	124913877	124949961	216.333	5.10961	276.333	5.44947
ENSBTAG00000017258	ACSL3	2	111797169	111887224	611.833	7.68446	550.667	6.0763
ENSBTAG00000017266	ITGA6	2	24131485	24217715	517.167	3.60096	610.667	3.94119
ENSBTAG00000017376	GALNT5	2	38796688	38838127	2.33333	0.0197452	2.83333	0.02668
ENSBTAG00000017431	GPR55	2	119524746	119525703	5.83333	0.242339	3.66667	0.144556
ENSBTAG00000017436	ALS2CR11	2	90461665	90585163	14.5	0.0109114	20.1667	0.00759162
ENSBTAG00000017437	TMEM237	2	90588103	90610465	100.5	1.21906	104.5	1.15865
ENSBTAG00000017452	RCAN3	2	128984353	129018364	66	0.774434	88.5	0.989841
ENSBTAG00000017605	AK2	2	121486297	121509903	5950	140.689	6541.17	142.287
ENSBTAG00000017629	?	2	58552536	58555808	0	0.0219356	0.5	0
ENSBTAG00000017644	KIF17	2	132533578	132584194	18.1667	0.0358186	20.8333	0.019776
ENSBTAG00000017684	NMUR1	2	120101358	120105554	1.33333	0.0325337	0.833333	0.0137708
ENSBTAG00000017695	CCDC150	2	85642723	85726520	58	0.344628	69.3333	0.321894
ENSBTAG00000017743	XIRP2	2	29080499	29131828	3.5	0	4.33333	0
ENSBTAG00000017797	LY75	2	36557430	36648018	292.667	1.71762	198.833	0.995268
ENSBTAG00000017855	ITM2C	2	119476495	119490380	1086	20.6011	1080.17	18.7355
ENSBTAG00000018061	KIAA1715	2	20941573	21011178	192.667	2.80688	193.167	2.34291
ENSBTAG00000018062	KIAA1522	2	121715010	121721419	71.5	0.885383	77.1667	0.851479
ENSBTAG00000018065	YARS	2	121679988	121712437	911.5	14.5544	1019	14.7844
ENSBTAG00000018067	S100PBP	2	121648042	121679666	464.667	5.52881	519	5.66976
ENSBTAG00000018114	ACVR2A	2	48381790	48476764	328	2.36789	325	2.07824
ENSBTAG00000018125	KIF5C	2	47315200	47472004	11.3333	0.0186666	14	0.0206334
ENSBTAG00000018130	MAP-2	2	97843886	97988140	147.833	0.442796	172.167	0.483853
ENSBTAG00000018147	NXPH2	2	58582460	58712391	7	0.0107911	10.5	0.0129601
ENSBTAG00000018199	ZBTB8A	2	121847011	121901991	29.1667	0.259462	41.6667	0.322243
ENSBTAG00000018236	EPB41L5	2	72166549	72332969	2327.5	11.0441	2474.33	10.9948
ENSBTAG00000018253	CHRNA1	2	22120290	22139864	0.666667	0.00355945	0.5	0.00322917
ENSBTAG00000018275	?	2	5015010	5016211	0.5	0.0262923	0.166667	0.015022
ENSBTAG00000018282	NIF3L1	2	89948474	89963535	193.333	3.73179	224.333	3.98864
ENSBTAG00000018374	WASF2	2	126399311	126469335	561.5	4.7145	697.5	5.33393
ENSBTAG00000018385	DNAJC8	2	125733244	125757519	407.833	20.8892	462.167	20.9533
ENSBTAG00000018413	FAM46B	2	126799590	126807056	10	0.176917	12.6667	0.198343
ENSBTAG00000018415	TTLL4	2	107412037	107428757	296.833	2.48669	352.167	2.68351
ENSBTAG00000018446	GCA	2	34173877	34193022	21.1667	0.342325	30	0.454494
ENSBTAG00000018473	MARCO	2	71099130	71134074	3513.5	88.5439	4286.17	98.2564
ENSBTAG00000018497	SDPR	2	80858086	80871118	1443.17	19.2417	1747.83	21.5044
ENSBTAG00000018502	ARMC9	2	119777717	119932189	71.8333	0.40017	94.5	0.445884
ENSBTAG00000018520	SCN1A	2	30321634	30415283	5.33333	0	6	0.000952833
ENSBTAG00000018543	VIL1	2	107145490	107169192	24	0.320973	13.5	0.132237
ENSBTAG00000018549	SPAG16	2	101882144	101924558	6.5	0.0412161	6.83333	0.0269297
ENSBTAG00000018552	VWC2L	2	102927401	103134122	12.6667	0	18.8333	0
ENSBTAG00000018581	EPC2	2	47524098	47651169	439	3.79212	426.5	3.20624
ENSBTAG00000018653	NABP1	2	80641458	80650245	695.333	10.9809	634.167	9.27066
ENSBTAG00000018656	HP1BP3	2	132470749	132507576	1759.67	20.1538	1980.33	20.6266
ENSBTAG00000018744	MGAT5	2	63118921	63362056	73.1667	0.313598	85	0.308072
ENSBTAG00000018746	ALS2CR13	2	91475504	91548842	250.667	1.91625	273.5	1.88811
ENSBTAG00000018753	TMEM163	2	62843282	63111812	23.6667	0.101139	26.1667	0.068366
ENSBTAG00000018795	PMS1	2	6395004	6511175	403	4.23947	384.167	3.43819
ENSBTAG00000018979	PUM1	2	123070707	123196529	1512.83	9.16778	1541.83	8.18153
ENSBTAG00000019003	TNP1	2	105576567	105577158	0	0	0	0
ENSBTAG00000019075	MAP1D	2	24512077	24590687	444.5	5.9971	518	6.62316
ENSBTAG00000019116	MOBKL3	2	86464319	86494036	669.333	10.2325	686.333	9.15594
ENSBTAG00000019137	SCN7A	2	29933316	29994583	4.16667	0.0115862	6.5	0.0239053
ENSBTAG00000019152	NYAP2	2	114336115	114595813	34	0.00330687	31.8333	0.00317097
ENSBTAG00000019172	IGSF21	2	134864753	134910576	0.333333	0	0.5	0
ENSBTAG00000019177	BIN1	2	5350653	5407851	481	6.3311	506.333	5.75661
ENSBTAG00000019190	CPO	2	95668824	95700853	16.8333	0.00515137	19	0.00525895
ENSBTAG00000019231	C2orf47	2	88935943	88947500	409.167	11.0187	441.167	10.8707
ENSBTAG00000019232	TYW5	2	88915907	88935670	128.167	2.08247	149	2.11388
ENSBTAG00000019252	MGC159903	2	126844576	126857428	39.3333	0.70113	46.3333	0.763061
ENSBTAG00000019255	NFE2L2	2	19659539	19692048	3286.83	36.0217	3734	37.1154
ENSBTAG00000019274	ATIC	2	103847179	103870755	1318.33	25.3398	1397.17	24.3534
ENSBTAG00000019291	GRB14	2	31783356	31912200	1908.5	15.3274	1955.5	13.5542
ENSBTAG00000019298	STRADB	2	90432215	90456178	642.167	13.9621	734	14.5198
ENSBTAG00000019337	ACVR1C	2	38549886	38599514	36	0.788191	37.5	0.701865
ENSBTAG00000019371	CNR2	2	129597585	129634311	276.5	3.8067	298.667	3.58573
ENSBTAG00000019385	SCN3A	2	31196565	31283753	7.16667	0.021902	6.33333	0.021583
ENSBTAG00000019387	NIFK	2	73804849	73815299	716	15.6675	646	12.8816
ENSBTAG00000019399	CNKSR1	2	127507866	127517515	6.33333	0.129786	6.66667	0.121193
ENSBTAG00000019464	?	2	72589719	72592009	264.5	4.86515	256.167	4.31151
ENSBTAG00000019480	PDE6D	2	120250521	120305878	193.333	5.26926	204	5.04047
ENSBTAG00000019592	MBD5	2	47800354	47858327	171.333	0.51103	193.667	0.494994
ENSBTAG00000019614	FAM76A	2	126189466	126219819	106.333	1.62331	135	1.95332
ENSBTAG00000019683	LYPD6B	2	47068950	47099371	3.5	0.0970643	4	0.108998
ENSBTAG00000019694	ADAM23	2	95145118	95340402	33.6667	0.0128784	41.8333	0.0117105
ENSBTAG00000019728	CD164L2	2	126490903	126494833	2.66667	0.0945673	1.16667	0.0214199
ENSBTAG00000019781	CLASP1	2	73490616	73723487	213.333	0.85485	262.667	0.880127
ENSBTAG00000019791	GRHL3	2	129160818	129183500	5.33333	0.0603201	3.66667	0.0414484
ENSBTAG00000019800	RUNX3	2	128629674	128656311	12.5	0.276877	18.3333	0.337052
ENSBTAG00000019929	ITGAV	2	9651630	9760100	329.5	3.35899	297.5	2.56403
ENSBTAG00000019994	?	2	91685396	91686142	0	0.0637309	0	0.0488187
ENSBTAG00000020102	EPHA8	2	130830284	130858979	0	0	0.666667	0
ENSBTAG00000020159	NKAIN1	2	122975077	122980139	0.333333	0	0.666667	0.0212841
ENSBTAG00000020191	FEV	2	107646741	107650448	0.333333	0.00889121	0.166667	0
ENSBTAG00000020296	UBR3	2	26361547	26565226	1263.67	6.30867	1227.67	5.46652
ENSBTAG00000020416	PGAP1	2	85835324	85909957	121.5	0.478278	118.5	0.361739
ENSBTAG00000020499	PLA2G2D3	2	133176677	133189041	414.833	14.9754	456.333	14.9142
ENSBTAG00000020527	IDH1	2	96941048	96962496	7235.83	122.928	6969	109.696
ENSBTAG00000020537	ASIC4	2	108168448	108191017	0.166667	0	0.666667	0
ENSBTAG00000020539	CHPF	2	108191932	108197089	76.8333	1.09874	112.5	1.46391
ENSBTAG00000020540	TMEM198	2	108197662	108203601	5.16667	0.0796451	6.5	0.086897
ENSBTAG00000020548	AZIN2	2	121400543	121444433	30.1667	0.0267472	32.1667	0.0380714
ENSBTAG00000020606	ZFAND2B	2	107881215	107884050	426.167	12.6819	455	12.2269
ENSBTAG00000020607	ABCB6	2	107884170	107891799	600.833	8.34462	750	9.53323
ENSBTAG00000020608	ATG9A	2	107892322	107901716	456.833	4.65849	549.5	5.11592
ENSBTAG00000020610	ANKZF1	2	107902019	107908498	334.833	4.05389	341.167	3.72036
ENSBTAG00000020611	GLB1L	2	107908451	107915086	331	5.95101	330	5.28026
ENSBTAG00000020613	STK16	2	107916905	107920288	523.167	14.4693	594.5	14.8981
ENSBTAG00000020652	TSSK3	2	122030510	122032081	36.6667	0.956818	47.5	1.01363
ENSBTAG00000020654	BAZ2B	2	36818172	37150720	944.5	1.41607	1101	1.34209
ENSBTAG00000020655	BSDC1	2	122006936	122029837	1673.83	21.9238	1909	22.5162
ENSBTAG00000020671	TRIM62	2	121347860	121383138	26	0.441282	31.1667	0.384985
ENSBTAG00000020696	HECW2	2	85136810	85285250	83.5	0.17986	94.1667	0.198626
ENSBTAG00000020777	ERCC3	2	5181036	5211357	521.667	6.98812	649.167	7.88729
ENSBTAG00000020794	?	2	71309223	71309861	0	0	0	0
ENSBTAG00000020850	MUL1	2	132731028	132738645	197.5	3.29923	272.333	4.14229
ENSBTAG00000020855	PTPN4	2	72049606	72146322	173.833	1.22101	196.5	1.22014
ENSBTAG00000020905	RPL11	2	129791371	129795563	7922.83	526.523	8273.33	503.143
ENSBTAG00000020957	FZD5	2	96470386	96472144	144.833	3.41916	183.667	3.85148
ENSBTAG00000020961	DUSP19	2	13503489	13519946	192	2.75818	159.167	2.15357
ENSBTAG00000020984	RAPGEF4	2	23644875	23974945	231.167	1.4514	252.833	1.39229
ENSBTAG00000021020	RIF1	2	44763140	44818737	435.333	2.05654	413.5	1.73928
ENSBTAG00000021050	ECEL1	2	120925716	120933239	39.6667	0.550811	20.8333	0.279587
ENSBTAG00000021103	SLC35F5	2	65677514	65719366	4133	37.4622	4225.17	34.719
ENSBTAG00000021172	IWS1	2	4945254	4991153	732.833	7.45802	741.667	6.72777
ENSBTAG00000021201	FAM126B	2	90020666	90077608	230.167	2.43689	233.5	2.2175
ENSBTAG00000021308	IRS1	2	115790539	115794253	649.333	7.11891	780.5	7.88109
ENSBTAG00000021310	COL4A4	2	115971117	116104632	30.3333	0.0909697	30.1667	0.0692426
ENSBTAG00000021316	COL4A3	2	116130999	116291205	50	0.0537374	63.6667	0.0659433
ENSBTAG00000021319	C2H2ORF33	2	116299720	116328015	1706.83	33.5436	1772.83	31.6483
ENSBTAG00000021322	TM4SF20	2	116332505	116343431	61.3333	2.50816	47.1667	1.66429
ENSBTAG00000021323	AGFG1	2	116441986	116516520	1293	17.5257	1197	14.3345
ENSBTAG00000021325	SLC19A3	2	116619948	116644855	565.333	6.40905	618.5	6.16347
ENSBTAG00000021326	CCL20	2	116759407	116762490	1.66667	0.129136	2.16667	0.163298
ENSBTAG00000021327	DAW1	2	116803653	116839529	3.5	0.0393553	2.16667	0.0219194
ENSBTAG00000021328	SPHKAP	2	116898518	116942744	1.33333	0	1.66667	0
ENSBTAG00000021466	COL3A1	2	7318226	7356937	2437.83	21.5555	2539	20.5395
ENSBTAG00000021494	EN1	2	70972737	70977033	0	0	0	0
ENSBTAG00000021514	DNPEP	2	108029960	108042198	788.5	19.1323	867.167	19.4418
ENSBTAG00000021525	RAB42	2	125426085	125427402	4.16667	0.211631	4.5	0.18628
ENSBTAG00000021526	RPRM	2	42762912	42764359	2.5	0.0695908	3.33333	0.0844102
ENSBTAG00000021580	HNRNPA3	2	19700522	19705981	1537.33	55.6011	1724.33	56.69
ENSBTAG00000021588	SCG2	2	112549868	112555375	1.33333	0.0246388	0.166667	0.00241918
ENSBTAG00000021596	ICOS	2	92564233	92587607	14.8333	0.60627	11.1667	0.297585
ENSBTAG00000021600	KANSL1L	2	98279694	98378538	424	1.65068	501.667	1.86875
ENSBTAG00000021620	MGC159500	2	129716208	129723902	574.333	14.4414	630	14.5717
ENSBTAG00000021636	GPR155	2	22359362	22394217	227.833	1.69586	232	1.5779
ENSBTAG00000021653	TRIP12	2	118622219	118729375	2480.67	14.3293	2554.83	13.2471
ENSBTAG00000021691	PSMD14	2	35076259	35186366	990	23.0487	973.333	20.124
ENSBTAG00000021692	TBR1	2	35063833	35071532	0	0	0	0
ENSBTAG00000021726	CWC22	2	16820520	16882492	310.667	3.85185	322	3.48371
ENSBTAG00000021755	?	2	60615827	60616790	3.33333	0.15656	3	0.146535
ENSBTAG00000021762	ZC3H15	2	9849226	9870250	1045.83	26.0136	1024.5	23.5273
ENSBTAG00000021769	CUL3	2	113372322	113487279	1083.33	12.6767	1106.33	11.5327
ENSBTAG00000021770	CRYGB	2	96848291	96850508	0	0	0	0
ENSBTAG00000021778	SEPN1	2	127851647	127869417	343	3.04092	400	3.21925
ENSBTAG00000021781	MTFR1L	2	127834361	127849364	662.333	11.7072	749.333	12.0427
ENSBTAG00000021786	AUNIP	2	127821033	127833467	26.1667	0.417755	29.3333	0.505378
ENSBTAG00000021787	PAQR7	2	127813022	127818513	2.5	0.0603267	5.33333	0.114505
ENSBTAG00000021832	HMGCL	2	129687546	129705679	2583.5	55.7429	2875.33	57.9211
ENSBTAG00000021954	?	2	28094269	28095174	0.166667	0.00707367	0	0
ENSBTAG00000021976	NDUFS1	2	94893226	94922667	2222	25.7162	2175.33	22.9071
ENSBTAG00000021979	EEF1B	2	94922838	94926122	7682.33	358.403	8633.5	372.577
ENSBTAG00000022671	WNT4	2	131304771	131315806	0.666667	0	1.66667	0.043797
ENSBTAG00000023963	RHBDD1	2	115826527	115960780	447.667	1.06922	434.5	1.26945
ENSBTAG00000023964	?	2	115803381	115803879	0.333333	0.0272465	0.333333	0.0240024
ENSBTAG00000024003	?	2	89166305	89166719	0	0	0	0
ENSBTAG00000024632	LRP1B	2	56711719	57011911	161.667	0	170.167	0
ENSBTAG00000026008	METTL5	2	26582628	26592944	383.333	11.9866	427.167	11.6792
ENSBTAG00000026122	ZNF804A	2	11593229	11598298	1	0.0123147	1.66667	0.0179311
ENSBTAG00000026585	TCEB3	2	129738382	129752889	300.167	3.95937	347.667	4.19262
ENSBTAG00000026638	CATSPER4	2	127488534	127499030	7.16667	0.0412229	6.5	0.0277768
ENSBTAG00000026660	TAF12	2	125394310	125418237	321.5	12.2503	332.167	11.5569
ENSBTAG00000026676	SDC3	2	123237085	123244753	351.667	7.44836	483.167	9.18142
ENSBTAG00000026684	SYNC	2	121782949	121800918	69.3333	0.393755	72.3333	0.330904
ENSBTAG00000026696	DCDC2B	2	122141904	122146510	26.3333	0.117199	19.3333	0.0421415
ENSBTAG00000026710	C2orf72	2	119657308	119664584	285.667	6.83016	387.333	9.89887
ENSBTAG00000026751	CCDC108	2	107669012	107706257	2.5	0.00356468	3.5	0.00342817
ENSBTAG00000026753	CXCR2	2	106936886	106940905	45.1667	1.11371	41.6667	0.941494
ENSBTAG00000026758	AKR7A2	2	133974503	133983362	339.167	12.9758	479.5	16.5576
ENSBTAG00000026772	ZNF142	2	107322276	107338174	195.333	1.04274	278.5	1.3203
ENSBTAG00000026788	SHOX	2	104975963	104987392	0.166667	0	0.333333	0
ENSBTAG00000026812	?	2	89783381	89858016	18	0.0485519	16.6667	0.0460114
ENSBTAG00000026822	?	2	74044251	74045343	0	0	0	0
ENSBTAG00000026825	TMEM37	2	71607733	71613808	270.333	10.1618	354.5	12.097
ENSBTAG00000026829	TMEM185B	2	72355936	72358049	195.833	3.78875	219.833	3.91935
ENSBTAG00000026842	ZRANB3	2	62291150	62433744	285.833	1.52403	324.833	1.41647
ENSBTAG00000026851	FMNL2	2	43652957	43979596	171.5	1.17812	274.167	1.61923
ENSBTAG00000026882	?	2	30091988	30092690	13.1667	0.233316	35.5	0.303062
ENSBTAG00000026885	ABCB11	2	27176813	27258734	3559.17	28.1381	3189.17	21.892
ENSBTAG00000026986	TTN	2	18054942	18329808	48.3333	0.00824629	59.1667	0.0106294
ENSBTAG00000026994	C2H2orf88	2	6038402	6113008	73.8333	0.299574	84.8333	0.557508
ENSBTAG00000027020	COL5A2	2	7139737	7298551	311.333	2.43465	330.833	2.4189
ENSBTAG00000027051	PTAFR	2	125784496	125811602	795.333	9.13356	859	9.05209
ENSBTAG00000027159	ZBTB8OS	2	121818176	121830440	678.667	23.2259	736.167	22.0643
ENSBTAG00000027201	RAPH1	2	92068091	92126362	312.167	2.13762	380.167	2.18623
ENSBTAG00000027694	TTC30A	2	19257061	19259992	140.5	1.97954	149.833	1.91572
ENSBTAG00000027696	TTC30B	2	19323589	19326224	30.5	0.488672	27.5	0.391714
ENSBTAG00000027789	PPIG	2	26695351	26736067	1243.67	16.349	1170.33	13.7801
ENSBTAG00000027875	CCDC141	2	17791921	18010283	160	0.126619	169.333	0.150273
ENSBTAG00000027930	?	2	122169404	122170058	6.33333	0.458715	6.33333	0.452898
ENSBTAG00000027962	?	2	112675321	112675995	653	50.6541	892.667	65.0965
ENSBTAG00000028119	U1	2	40593051	40593207	0	0	0	0
ENSBTAG00000028219	5S_rRNA	2	16247240	16247360	0	0	0	0
ENSBTAG00000028572	5S_rRNA	2	34923409	34923520	0	0	0	0
ENSBTAG00000028707	U3	2	134259753	134259966	0	0	0	0
ENSBTAG00000028809	U1	2	94467706	94467870	0	0	0	0
ENSBTAG00000029763	bta-mir-375	2	107667515	107667585	0	0	0.166667	0.0983424
ENSBTAG00000029850	bta-mir-26b	2	107133393	107133478	0	0	0	0
ENSBTAG00000029927	bta-mir-10b	2	20797605	20797704	0	0	0	0
ENSBTAG00000029990	bta-mir-128-1	2	62007751	62007833	0	0	0	0
ENSBTAG00000030269	?	2	131462791	131466400	0	0	0	0
ENSBTAG00000030322	KLHDC7A	2	134776471	134778862	11	0.179119	14.5	0.234935
ENSBTAG00000030335	ALDH4A1	2	134345969	134380241	3384.17	43.2623	4558.17	52.6278
ENSBTAG00000030340	?	2	134294881	134340689	9.5	0.141468	12	0.121318
ENSBTAG00000030341	U1	2	134289833	134289997	0	0.53003	0	0.185276
ENSBTAG00000030367	RNF186	2	133473126	133474216	11.3333	0.413296	13.3333	0.450774
ENSBTAG00000030413	LACTBL1	2	130466428	130478320	0.666667	0	0.333333	0
ENSBTAG00000030425	ID3	2	129895412	129897012	452.5	19.0772	647	24.7206
ENSBTAG00000030434	FUCA1	2	129652474	129675550	1083.83	20.1677	1179.17	19.8542
ENSBTAG00000030435	PNRC2	2	129536932	129540976	7889.83	130.156	8481.33	127.883
ENSBTAG00000030718	SPATA3	2	119614003	119634945	24.3333	0	37.5	0
ENSBTAG00000030973	TUBA1D	2	107936556	107942525	27.6667	0.833207	27.6667	0.723915
ENSBTAG00000030974	TUBA4A	2	107921713	107925511	396	12.0209	394.667	11.0167
ENSBTAG00000031041	NHEJ1	2	107742903	107834901	211.333	3.70121	236.5	3.69733
ENSBTAG00000031052	CDK5R2	2	107620704	107621826	0	0	0	0
ENSBTAG00000031166	ZDBF2	2	95040252	95053251	38.6667	0.199123	35	0.169863
ENSBTAG00000031473	ORC2	2	89967560	90005390	598.333	5.40439	662.667	5.36369
ENSBTAG00000031579	SGOL2	2	89494026	89513281	627.167	4.92581	643.833	4.45237
ENSBTAG00000031595	FTCDNL1	2	88810053	88850219	1464.33	25.6125	1575	25.0853
ENSBTAG00000031614	BOLL	2	86630194	86693857	11.3333	0	11	0
ENSBTAG00000031696	ANKRD44	2	85969247	86110460	227.5	1.61415	255.667	1.37718
ENSBTAG00000031711	?	2	21060666	21061224	0	0.0272302	0	0.0123369
ENSBTAG00000031898	CNTNAP5	2	76761755	77286491	78	0	92.3333	0
ENSBTAG00000031918	?	2	74646309	74649158	0	0	0	0
ENSBTAG00000032017	INHBB	2	72523470	72527172	1.66667	0.0453428	3.5	0.100327
ENSBTAG00000032021	RALB	2	72358248	72430777	987.333	16.2349	1090.67	16.4099
ENSBTAG00000032264	?	2	55560966	55561101	0	0	0	0
ENSBTAG00000032277	KYNU	2	53844154	53964125	1081.33	20.6183	1124.5	18.7779
ENSBTAG00000032289	ARHGAP15	2	53065586	53732838	304.833	3.40735	337.5	3.11528
ENSBTAG00000032369	NMI	2	44930494	44950481	728.833	16.0561	863.333	16.5261
ENSBTAG00000032405	?	2	39571128	39572189	0.166667	0	0	0
ENSBTAG00000032481	DAPL1	2	37593289	37620037	3.66667	0.0287633	4.33333	0.119831
ENSBTAG00000032515	PLA2R1	2	36373938	36508295	304	1.14733	310.5	0.901257
ENSBTAG00000032846	ERICH2	2	25705588	25720829	104.667	6.76241	112.5	6.39857
ENSBTAG00000033143	?	2	43529728	43530624	0.333333	0.0161039	0	0
ENSBTAG00000033254	DFNB59	2	18424772	18431102	49.6667	0.0355454	51.6667	0.0594113
ENSBTAG00000033330	HOXD	2	20839235	20841537	0	0	0	0
ENSBTAG00000033523	?	2	14443705	14445836	0	0.0209139	0	0.00676045
ENSBTAG00000033662	NCKAP1	2	13575101	13664827	837.167	8.56739	735	6.70782
ENSBTAG00000033690	BARD1	2	103278271	103371020	31	0.250044	29	0.207347
ENSBTAG00000034192	KIAA2012	2	91026977	91153917	406.167	3.09936	498.167	3.30296
ENSBTAG00000034503	?	2	43732219	43732799	0	0	0	0
ENSBTAG00000034674	?	2	136618333	136630339	55.5	0.408887	48.6667	0.403425
ENSBTAG00000034680	FAM131C	2	136610243	136617316	10.8333	0.420568	22.8333	0.888696
ENSBTAG00000034949	HIST1H2AB	2	5345305	5345741	0.5	0.0466412	0.166667	0.0135348
ENSBTAG00000034978	FAM168B	2	1793432	1834568	1346.17	9.65423	1537.83	9.81259
ENSBTAG00000035081	SERINC2	2	122824335	122835401	155.167	8.47697	185.333	9.0857
ENSBTAG00000036258	?	2	25570736	25571355	0.666667	0.139078	0.333333	0.120048
ENSBTAG00000036436	bta-mir-153-1	2	107963021	107963111	0	0	0	0
ENSBTAG00000036754	U12	2	38143424	38143572	0	0	0	0
ENSBTAG00000036993	U2	2	48352290	48352468	0	0	0	0
ENSBTAG00000037288	?	2	108527224	108527289	0	0	0	0
ENSBTAG00000037325	?	2	46645169	46645242	0	0	0	0
ENSBTAG00000037365	?	2	15282525	15282618	0	0	0	0
ENSBTAG00000037456	AHDC1	2	126350163	126354957	55.1667	0.480827	80.3333	0.623778
ENSBTAG00000037640	PID1	2	117836411	118104185	1807.5	27.5642	2096.17	28.2509
ENSBTAG00000037702	SP140L	2	119171773	119206160	145.167	1.14908	163.667	1.16494
ENSBTAG00000037804	IKZF2	2	101527601	101706119	32.5	0.0827974	40.1667	0.0718425
ENSBTAG00000037816	?	2	82928222	82928444	0	0	0	0
ENSBTAG00000037902	FAM229A	2	122032488	122033438	6	0.315317	16.1667	0.713218
ENSBTAG00000037989	?	2	119144803	119159455	255.5	1.80421	216.5	1.5049
ENSBTAG00000038042	CXCR2	2	106906772	106914272	15.6667	0.560467	21.8333	0.713045
ENSBTAG00000038064	?	2	11700813	11701755	62.6667	3.50428	56.6667	2.85784
ENSBTAG00000038104	?	2	127251766	127255331	2545.5	85.477	2827.33	87.3359
ENSBTAG00000038180	SCN2A	2	30981156	31119776	6.5	0.0008165	10.6667	0.00132333
ENSBTAG00000038195	CD302	2	36656332	36681937	6830.5	83.7265	7774.17	87.0801
ENSBTAG00000038275	CYP27C1	2	5230172	5251068	2	0.00461543	3	0.00875096
ENSBTAG00000038318	AMER3	2	1404183	1406607	0	0	0	0
ENSBTAG00000038620	CIR1	2	22432845	22474248	488.333	11.342	491	11.1219
ENSBTAG00000038700	FAM124B	2	113274594	113287683	0.666667	0.00615149	1	0.00483311
ENSBTAG00000038710	?	2	119215744	119263577	1438.5	4.51149	1408.5	4.02323
ENSBTAG00000038865	TCEA3	2	130023500	130069587	456.333	12.9417	622.167	16.2633
ENSBTAG00000038878	AOX4	2	89699123	89771871	18.5	0.0254148	19	0.0184211
ENSBTAG00000038945	PADI6	2	135812787	135832714	0.166667	0.00346738	0	0
ENSBTAG00000038992	STK11IP	2	108246183	108260780	196.333	1.80727	267.167	2.19334
ENSBTAG00000039046	MGC127538	2	118596200	118598002	156	3.64407	130.833	2.70696
ENSBTAG00000039091	CSRNP3	2	30716353	30808741	233.833	0.236834	231.167	0.170672
ENSBTAG00000039121	PTP4A2	2	122350143	122359897	3100.33	86.284	3165.17	80.322
ENSBTAG00000039122	PLA2G5	2	133224530	133246491	4.33333	0.0185597	3	0.00527843
ENSBTAG00000039276	?	2	127471497	127483325	0.166667	0	0.333333	0
ENSBTAG00000039346	?	2	120869239	120871886	0.166667	0	0	0
ENSBTAG00000039437	?	2	59654283	59655602	0	0	0	0
ENSBTAG00000039522	CYCT	2	18780935	18799857	2.33333	0.0442788	2.16667	0.0421309
ENSBTAG00000039581	HOXD4	2	20794854	20797028	0.333333	0.00932176	0.833333	0.0140223
ENSBTAG00000039731	RND3	2	45800465	45822011	1659.67	21.9057	1788.33	21.8927
ENSBTAG00000039772	5HTR2B	2	119704775	119719894	4.16667	0.119625	6.66667	0.176596
ENSBTAG00000039803	MYO7B	2	4819956	4901074	61.5	0.148534	45.6667	0.0733643
ENSBTAG00000039994	?	2	122742370	122756595	0	0	0	0
ENSBTAG00000040055	CAB39	2	119340635	119443035	1583.33	16.0172	1462.17	13.3329
ENSBTAG00000040105	?	2	24001746	24001848	0	0	0	0
ENSBTAG00000040156	?	2	112985258	112985402	0.5	0.141055	0.333333	0.0866398
ENSBTAG00000040210	?	2	125629833	125630345	0.166667	0.0131702	0	0
ENSBTAG00000040215	EIF4G3	2	132097561	132451412	366.833	2.29492	445.5	2.47257
ENSBTAG00000040329	HTR1D	2	130245901	130247035	0.5	0.0170184	0.666667	0.0217076
ENSBTAG00000040338	OBSL1	2	108203749	108225840	165	0.796217	273.167	1.29494
ENSBTAG00000040367	?	2	92993921	92995706	1218.33	152.858	1069.67	138.493
ENSBTAG00000040494	UBL5	2	23299146	23299368	80.3333	14.8095	99.3333	17.1535
ENSBTAG00000040497	?	2	127299733	127310992	0	0	0.333333	0.0100956
ENSBTAG00000040518	?	2	122343233	122344583	197.333	10.9454	211.333	10.8293
ENSBTAG00000040536	?	2	366116	366674	0	0.0231133	0	0.0111793
ENSBTAG00000040547	UBXN10	2	133067840	133068686	0.333333	0.0152449	0.166667	0.00697539
ENSBTAG00000040602	?	2	131410547	131414758	2941.67	112.568	3095	108.224
ENSBTAG00000042129	U6	2	128245273	128245380	0	0	0	0
ENSBTAG00000042142	SNORD103	2	123179898	123179981	0	0	0	0
ENSBTAG00000042177	U6	2	63676664	63676771	0	0	0	0
ENSBTAG00000042181	SNORD70	2	91210140	91210227	0	0	0	0
ENSBTAG00000042196	SNORA43	2	12832528	12832662	0	0	0	0
ENSBTAG00000042265	U6	2	69856394	69856501	0	0	0	0
ENSBTAG00000042278	U6	2	43578068	43578172	0	0	0	0
ENSBTAG00000042279	U6	2	18021756	18021860	0	0	0	0
ENSBTAG00000042315	U6	2	30748243	30748350	0	0	0	0
ENSBTAG00000042402	U6	2	13767665	13767772	0	0	0	0
ENSBTAG00000042435	SNORA75	2	120040447	120040581	0	0	0	0
ENSBTAG00000042507	SNORA41	2	94925437	94925571	0	0	0	0
ENSBTAG00000042540	U6	2	87253458	87253565	0	0	0	0
ENSBTAG00000042553	SNORD99	2	125437887	125437961	0	0	0	0
ENSBTAG00000042580	U6atac	2	112052887	112053013	0	0	0	0
ENSBTAG00000042597	U6	2	30272850	30272957	0	0	0	0
ENSBTAG00000042622	U6	2	47644964	47645071	0	0	0	0
ENSBTAG00000042664	U6	2	112850119	112850220	0	0	0.166667	0.0674929
ENSBTAG00000042668	U6	2	118846642	118846749	0	0	0	0
ENSBTAG00000042723	U11	2	125390298	125390431	2	0.681844	2.16667	0.628477
ENSBTAG00000042734	U6	2	26593528	26593635	0	0	0	0
ENSBTAG00000042746	U6	2	110679232	110679339	0	0	0	0
ENSBTAG00000042773	SNORA42	2	68791416	68791546	0	0	0	0
ENSBTAG00000042775	SNORD103	2	123192311	123192396	0	0	0	0
ENSBTAG00000042788	U6	2	118230052	118230161	0	0	0	0
ENSBTAG00000042810	U6	2	88003257	88003360	0	0	0	0
ENSBTAG00000042818	U6	2	31220644	31220751	0	0	0	0.0534028
ENSBTAG00000042825	U6	2	131814027	131814135	0	0	0	0
ENSBTAG00000042826	U6	2	24119470	24119577	0	0	0	0
ENSBTAG00000042858	SNORA79	2	18513102	18513245	0	0	0	0
ENSBTAG00000042860	SNORD103	2	123159835	123159912	0	0	0	0
ENSBTAG00000042866	SNORA19	2	2860086	2860216	0	0	0	0
ENSBTAG00000042871	SNORA44	2	125436794	125436925	0	0	0	0
ENSBTAG00000042879	U6	2	27306677	27306780	0	0	0	0
ENSBTAG00000042880	SNORA42	2	106981630	106981767	0	0	0	0
ENSBTAG00000042887	U6	2	88498950	88499057	0	0	0	0
ENSBTAG00000042891	U6	2	131334481	131334588	0	0	0	0
ENSBTAG00000042918	U6	2	129469309	129469419	0	0	0	0
ENSBTAG00000042933	SNORA21	2	36501065	36501201	0	0	0	0
ENSBTAG00000042939	U6	2	8001399	8001504	0	0	0	0
ENSBTAG00000042986	SNORA16	2	125436172	125436307	0	0	0	0
ENSBTAG00000043001	U6	2	22303364	22303470	0	0	0	0
ENSBTAG00000043024	U6	2	118777019	118777123	0	0	0	0
ENSBTAG00000043107	U6	2	119912873	119912980	0	0	0	0
ENSBTAG00000043111	U6atac	2	63812154	63812280	0	0	0	0
ENSBTAG00000043119	SNORA40	2	104584182	104584303	1	0.328828	0.333333	0.113785
ENSBTAG00000043135	U4atac	2	73664454	73664580	0	0	0	0.0541015
ENSBTAG00000043152	U6	2	129988122	129988229	0	0	0	0
ENSBTAG00000043154	U6	2	136603348	136603455	0	0	0	0
ENSBTAG00000043166	snoMe28S-Am982	2	94925090	94925164	0	0	0	0
ENSBTAG00000043175	U6	2	23620289	23620396	0	0	0	0
ENSBTAG00000043194	SNORD103	2	91158139	91158224	0	0	0	0
ENSBTAG00000043205	U6	2	126440072	126440179	0	0	0	0
ENSBTAG00000043213	U6	2	112265025	112265132	0	0	0	0
ENSBTAG00000043220	U6	2	119511851	119511958	0.166667	0.0575147	0	0
ENSBTAG00000043261	SNORD70	2	91209280	91209369	0	0	0	0
ENSBTAG00000043266	U6	2	632719	632828	0	0	0	0
ENSBTAG00000043294	U6	2	2128013	2128126	0	0	0	0
ENSBTAG00000043296	U6	2	86422360	86422462	0	0	0	0
ENSBTAG00000043297	SNORD20	2	120041107	120041187	0	0	0	0
ENSBTAG00000043308	U6	2	38485127	38485234	0	0	0	0
ENSBTAG00000043315	SNORA61	2	125437144	125437270	0	0	0	0
ENSBTAG00000043318	U6	2	20305576	20305683	0	0	0	0
ENSBTAG00000043334	U6	2	62150385	62150492	0	0	0	0
ENSBTAG00000043360	U4	2	72279634	72279772	0	0	0	0
ENSBTAG00000043380	U6	2	125334329	125334436	0	0	0	0
ENSBTAG00000043449	U6	2	129669301	129669408	0	0	0	0
ENSBTAG00000043464	U6	2	124915368	124915472	0	0	0	0
ENSBTAG00000043489	U6	2	24026140	24026247	0	0	0	0
ENSBTAG00000043499	SNORA72	2	22530275	22530407	0	0	0	0
ENSBTAG00000043505	U6	2	40571289	40571396	0	0	0	0
ENSBTAG00000043514	SNORA62	2	120454392	120454526	0	0	0	0
ENSBTAG00000043532	U6	2	60261792	60261899	0	0	0	0
ENSBTAG00000043593	U2	2	38731245	38731353	0	0	0	0
ENSBTAG00000043637	5S_rRNA	2	136045212	136045348	0	0	0	0
ENSBTAG00000043666	5S_rRNA	2	54543158	54543270	0	0	0	0
ENSBTAG00000043675	U6	2	26334406	26334514	0	0	0	0
ENSBTAG00000043713	U6	2	34184467	34184570	0	0	0	0
ENSBTAG00000043739	SNORA11	2	102308566	102308692	0	0	0	0
ENSBTAG00000043840	U6	2	21695247	21695354	0	0	0	0
ENSBTAG00000043862	5S_rRNA	2	27437823	27437934	0	0	0	0
ENSBTAG00000043864	SNORD103	2	123153219	123153301	0	0	0	0
ENSBTAG00000043939	7SK	2	100738722	100739050	0	0	0	0
ENSBTAG00000043956	UBE2E3	2	15671751	15761822	257.667	13.5048	284	13.0928
ENSBTAG00000043989	EYA3	2	125899851	125969668	429.667	2.78177	480.333	2.65293
ENSBTAG00000044009	PPP1R1C	2	14502889	14623643	37.1667	0	58	0
ENSBTAG00000044055	THSD7B	2	59750108	60547022	80.8333	0.00604496	102.667	0.00545304
ENSBTAG00000044093	A3GALT2	2	121232761	121236649	1.83333	0	1	0
ENSBTAG00000044097	KLF7	2	95781393	95903310	107.167	1.62133	130.167	1.72483
ENSBTAG00000044179	CERS6	2	27407916	27758923	803.833	11.4748	906.333	10.122
ENSBTAG00000044248	snoU13	2	26760049	26760156	0	0	0	0
ENSBTAG00000044284	bta-mir-2357	2	121518938	121519017	0.166667	0.0778997	0.5	0.246608
ENSBTAG00000044361	SNORA70	2	86339907	86340032	0	0	0	0
ENSBTAG00000044367	SNORD116	2	114388637	114388715	0	0	0	0
ENSBTAG00000044375	SNORA70	2	134015864	134015952	0	0	0	0
ENSBTAG00000044419	5S_rRNA	2	118975647	118975746	0.166667	0.0621624	0	0
ENSBTAG00000044441	SCARNA1	2	126126019	126126185	0	0	0	0
ENSBTAG00000044462	bta-mir-2353	2	27629812	27629887	0	0	0	0
ENSBTAG00000044491	U6	2	49852589	49852696	0	0	0	0
ENSBTAG00000044578	SNORD121A	2	67201178	67201255	0	0	0	0
ENSBTAG00000044588	?	2	101691541	101691619	0	0	0	0
ENSBTAG00000044599	5S_rRNA	2	96389753	96389847	0	0	0	0
ENSBTAG00000044630	bta-mir-2356	2	106733738	106733811	0	0	0	0
ENSBTAG00000044658	U6	2	81124643	81124730	0	0	0	0
ENSBTAG00000044684	SNORD112	2	18651775	18651847	0.166667	0.0889121	0	0
ENSBTAG00000044781	5S_rRNA	2	87546863	87546968	0	0	0	0
ENSBTAG00000044807	snoU13	2	131659722	131659819	0	0	0	0
ENSBTAG00000044835	SNORD75	2	79246931	79246987	0	0	0	0
ENSBTAG00000044904	U6	2	133678349	133678448	0	0	0.333333	0.138391
ENSBTAG00000044908	7SK	2	118063791	118064078	0	0	0	0
ENSBTAG00000044916	5S_rRNA	2	44049601	44049693	0	0	0	0
ENSBTAG00000044922	U6	2	119789736	119789811	0	0	0	0
ENSBTAG00000044948	?	2	115529719	115529778	0	0	0	0
ENSBTAG00000044950	U6	2	88058595	88058694	0	0	0	0
ENSBTAG00000044973	?	2	106321080	106321176	0	0	0	0
ENSBTAG00000044975	SNORA17	2	100443937	100444029	0	0	0	0
ENSBTAG00000044989	U6	2	128381290	128381399	0	0	0	0
ENSBTAG00000045010	bta-mir-2350	2	5398826	5398902	0	0	0	0
ENSBTAG00000045032	SNORA40	2	125646956	125647070	0	0	0	0
ENSBTAG00000045062	SNORD11B	2	91219565	91219651	0	0	0	0
ENSBTAG00000045074	bta-mir-2355	2	95834549	95834636	0	0	0	0
ENSBTAG00000045083	?	2	98059794	98059863	0	0	0	0
ENSBTAG00000045092	U6	2	93071374	93071480	0	0	0	0
ENSBTAG00000045103	bta-mir-2917	2	7214195	7214275	0	0	0	0
ENSBTAG00000045119	?	2	43678326	43678408	0	0	0	0
ENSBTAG00000045124	?	2	106797178	106797260	0	0	0	0
ENSBTAG00000045139	5S_rRNA	2	35078307	35078424	0	0	0	0
ENSBTAG00000045146	?	2	58619450	58619545	0	0	0	0
ENSBTAG00000045172	bta-mir-2358	2	135810540	135810604	1	0.637228	0.833333	0.499152
ENSBTAG00000045221	U4	2	13121228	13121356	0	0	0	0
ENSBTAG00000045316	SNORD11	2	91220353	91220437	0	0	0	0
ENSBTAG00000045330	bta-mir-2284u	2	130903851	130903927	0	0	0	0
ENSBTAG00000045347	SNORA70	2	122624675	122624797	0	0	0	0
ENSBTAG00000045366	7SK	2	33376330	33376527	0	0	0	0
ENSBTAG00000045368	SNORA70	2	103724974	103725108	0	0	0	0
ENSBTAG00000045375	bta-mir-2352	2	24194739	24194815	0	0	0	0
ENSBTAG00000045407	U6	2	129294990	129295076	0	0	0	0
ENSBTAG00000045431	U6	2	90042281	90042389	0	0	0	0
ENSBTAG00000045470	bta-mir-2284m	2	118290678	118290745	0	0	0	0
ENSBTAG00000045485	U8	2	16973493	16973557	0	0	0	0
ENSBTAG00000045513	?	2	121091686	121101734	46.1667	1.63842	57.5	1.91256
ENSBTAG00000045536	bta-mir-4444	2	19705981	19706055	0	0	0.166667	0.0843122
ENSBTAG00000045668	SNORA73	2	125501621	125501825	5.83333	1.17396	6.16667	1.22424
ENSBTAG00000045710	?	2	66269409	66269501	0	0	0	0.067805
ENSBTAG00000045819	?	2	46412020	46412626	0.166667	0.0105638	0	0
ENSBTAG00000045838	?	2	15872135	15872832	0	0	0.333333	0.0179783
ENSBTAG00000045843	U6	2	21766611	21766718	0	0	0	0
ENSBTAG00000045902	EPHB2	2	130499266	130554058	2.66667	0.00305241	4.83333	0.0104276
ENSBTAG00000045943	CHRNG	2	120988438	120993968	0	0	0	0
ENSBTAG00000045962	U6	2	25920716	25920820	0	0	0	0
ENSBTAG00000046000	?	2	8844052	8844553	0	0	0.333333	0.0251459
ENSBTAG00000046029	?	2	94382386	94382773	2.83333	0.305994	3.5	0.337325
ENSBTAG00000046032	?	2	49400487	49401260	0.166667	0.0149182	0	0
ENSBTAG00000046044	?	2	121974703	121975687	0	0	0	0
ENSBTAG00000046050	SNORA73	2	125499759	125499963	6.5	1.31578	8	1.51167
ENSBTAG00000046176	SPEG	2	108089327	108147468	45.3333	0.0939182	69.8333	0.129658
ENSBTAG00000046244	?	2	108038073	108038142	0	0	0	0
ENSBTAG00000046281	?	2	68534301	68535069	0	0	0	0
ENSBTAG00000046347	?	2	29428423	29428879	0	0	0	0
ENSBTAG00000046351	?	2	66268593	66268685	0	0	0	0
ENSBTAG00000046400	?	2	80999167	80999262	0	0	0	0
ENSBTAG00000046454	DYTN	2	95376523	95431378	2.66667	0	3.83333	0
ENSBTAG00000046521	?	2	93684244	93684415	0.5	0.112859	0.5	0.116208
ENSBTAG00000046572	?	2	34156110	34156185	0	0	0	0
ENSBTAG00000046605	U6	2	28141167	28141273	0	0	0	0
ENSBTAG00000046649	SGPP2	2	111402466	111492915	46	0.0701674	49.1667	0.0336566
ENSBTAG00000046672	ZDHHC18	2	126937973	126964887	572.667	4.25765	634.833	3.96867
ENSBTAG00000046681	SNORA73	2	125500692	125500896	0	0	0.5	0.123769
ENSBTAG00000046685	U6	2	31520691	31520798	0.166667	0.0750225	0	0
ENSBTAG00000046699	STAT4	2	79975338	80043984	40.3333	0.432568	47.3333	0.318907
ENSBTAG00000046783	?	2	94202054	94202354	4	0.53328	3.16667	0.38775
ENSBTAG00000046826	5S_rRNA	2	137027870	137027990	0	0	0	0
ENSBTAG00000046831	U6	2	90615055	90615159	0	0	0	0
ENSBTAG00000046832	?	2	96865143	96865506	0	0	0	0
ENSBTAG00000046862	MARCKSL1	2	122053748	122057011	405.667	3.62577	488.167	4.60311
ENSBTAG00000046878	?	2	26749066	26749423	0	0	0	0
ENSBTAG00000046904	?	2	17385392	17385830	0	0	0	0
ENSBTAG00000046940	CRYGF	2	97501491	97503973	0	0	0	0
ENSBTAG00000046977	PLA2G2D4	2	133149364	133157295	199.5	6.87152	227.667	6.6302
ENSBTAG00000046988	FAM43B	2	132691771	132692743	0	0	0	0
ENSBTAG00000047034	?	2	2893419	2893497	0	0	0	0
ENSBTAG00000047036	GPR39	2	65526344	65527741	30	1.2223	30.1667	1.17245
ENSBTAG00000047042	bta-mir-2904-3	2	66273057	66273127	0	0	0	0
ENSBTAG00000047133	?	2	119079502	119091617	220.333	11.3634	264	12.5178
ENSBTAG00000047148	?	2	127502996	127504663	4.66667	0.187547	7.33333	0.244219
ENSBTAG00000047197	?	2	81373656	81373769	0	0	0	0
ENSBTAG00000047275	?	2	9684036	9685022	0	0	0	0
ENSBTAG00000047365	?	2	43575859	43577277	0	0.00473426	0	0
ENSBTAG00000047382	?	2	127067056	127067144	0	0	0	0
ENSBTAG00000047386	U6	2	97474799	97474905	0	0	0	0
ENSBTAG00000047403	U6	2	2026956	2027063	0	0	0	0
ENSBTAG00000047426	LYPD6	2	46723404	46759004	19.1667	0.734343	25.3333	0.833335
ENSBTAG00000047445	?	2	66272622	66272679	0	0	0	0
ENSBTAG00000047452	?	2	85799096	85800290	0	0	0	0
ENSBTAG00000047455	5S_rRNA	2	54612880	54613000	0	0	0	0
ENSBTAG00000047466	?	2	65277740	65278247	0	0.134209	0	0.0740434
ENSBTAG00000047467	LYPLA2	2	129726529	129728612	84.1667	11.0333	92	10.6066
ENSBTAG00000047490	?	2	99704434	99714269	0.333333	0.0265891	0.166667	0.0124533
ENSBTAG00000047523	?	2	33990542	33990621	0	0	0	0
ENSBTAG00000047524	TMEM200B	2	125010195	125011119	4.16667	0.189491	7.16667	0.284845
ENSBTAG00000047681	?	2	75406353	75407601	0	0	0	0
ENSBTAG00000047778	5S_rRNA	2	54116504	54116624	0	0	0	0
ENSBTAG00000047783	?	2	81639370	81640236	7.83333	0.667883	6.5	0.469378
ENSBTAG00000047784	C2orf57	2	120145263	120146286	0	0	0	0
ENSBTAG00000047790	bta-mir-2887-2	2	66273170	66273227	0	0	0	0
ENSBTAG00000047806	RPE	2	98260689	98269171	187.833	8.07414	199	7.65126
ENSBTAG00000047837	?	2	136338528	136351001	1029.67	6.37899	1328.5	7.79315
ENSBTAG00000047849	?	2	89699628	89699997	0	0	0	0
ENSBTAG00000047862	?	2	85132986	85133945	13.1667	0.167521	12.6667	0.180187
ENSBTAG00000047880	?	2	31688428	31699171	1088.83	19.7274	1239.67	21.195
ENSBTAG00000047913	?	2	66272513	66272580	0	0	0	0
ENSBTAG00000048024	?	2	129501942	129502611	0	0	0	0
ENSBTAG00000048035	?	2	73424378	73424446	0	0	0	0
ENSBTAG00000048039	5S_rRNA	2	54615878	54615998	0	0	0	0
ENSBTAG00000048095	?	2	127773910	127773987	0	0	0	0
ENSBTAG00000048130	U1	2	10883786	10883950	0.166667	0.0437016	0	0
ENSBTAG00000048151	PRPF40A	2	43585375	43643096	827.5	9.2498	751	7.44427
[truncated: 22,619 more rows]
