# Supplementary material for: STAT6, PBX2, and PBRM1 Emerge as Predicted Regulators of 452 Differentially Expressed Genes Associated With Puberty in Brahman Heifers
Source: Front Genet. 2018 Mar 20;9:87. doi: 10.3389/fgene.2018.00087 (PMC5869259; doi:10.3389/fgene.2018.00087)
Supplement: Supplementary file 2 [file Data_Sheet_2.XLSX]

## Sheet: Nguyen_TableS2
Table S2. Differentially expressed (DEx) genes in the liver of Bos indicus heifers (P < 0.05)
TF = TF/TF-coFact/TF-chromatin (the gene is a Transcription Factor)
Ensembl gene ID	Official gene symbol	Chromosome	Fold Change	P-value	Transcription factor
ENSBTAG00000043547	Novel gene	MT	-4.1971	0.0119633	no
ENSBTAG00000042447	SNORD49	19	-4.14153	0.0126485	no
ENSBTAG00000030124	Novel gene	1	-3.90736	0.0105797	no
ENSBTAG00000008134	BDNF	15	-3.86815	0.00300733	no
ENSBTAG00000043572	Novel gene	MT	-3.67834	0.0197444	no
ENSBTAG00000046595	Novel gene	19	-3.30301	0.0385342	no
ENSBTAG00000045218	bta-mir-2431	5	-3.28367	0.049935	no
ENSBTAG00000017502	RIMKLA	3	-3.25917	0.000319592	no
ENSBTAG00000045577	MCCD1	23	-3.11424	0.010709	no
ENSBTAG00000042499	SNORA61	14	-3.09873	0.0467174	no
ENSBTAG00000004657	FBLL1	7	-3.03075	0.0144902	no
ENSBTAG00000033173	BHLHE22	14	-3.0065	0.0138363	TF
ENSBTAG00000047587	Novel gene	21	-2.9012	0.0296494	TF
ENSBTAG00000011161	Novel gene	8	-2.893	0.0398414	no
ENSBTAG00000027386	Novel gene	13	-2.83239	0.0105886	no
ENSBTAG00000014491	ATP6V1G2	23	-2.71602	0.0109686	no
ENSBTAG00000030994	Novel gene	5	-2.71597	0.0439882	no
ENSBTAG00000032429	Novel gene	5	-2.71049	0.0125171	no
ENSBTAG00000008365	ANKRD34A	3	-2.70533	0.00425307	no
ENSBTAG00000016450	CDNF	13	-2.61954	0.0020349	no
ENSBTAG00000008095	ACER1	7	-2.61749	0.0157847	no
ENSBTAG00000048005	MGC157368	18	-2.60419	0.0314152	no
ENSBTAG00000007010	Novel gene	26	-2.595	0.0161317	no
ENSBTAG00000037429	HTR1B	9	-2.57173	0.0351398	no
ENSBTAG00000001830	LRRC46	19	-2.50247	0.0460746	no
ENSBTAG00000000861	ETV3L	3	-2.4893	0.0411653	TF
ENSBTAG00000000593	ST8SIA1	5	-2.44097	0.0355234	no
ENSBTAG00000020828	SH2D6	11	-2.42242	0.0217458	no
ENSBTAG00000004612	SORCS3	26	-2.40039	0.0241428	no
ENSBTAG00000017277	RAB36	17	-2.29934	0.0374449	no
ENSBTAG00000020264	CCDC181	16	-2.2609	0.0257735	no
ENSBTAG00000039563	Novel gene	19	-2.25867	0.045624	no
ENSBTAG00000005937	TTLL9	13	-2.24613	0.0173139	no
ENSBTAG00000048053	SLBP2	7	-2.22862	0.0156969	no
ENSBTAG00000040596	LINGO4	3	-2.19813	0.0475919	no
ENSBTAG00000016928	PDZD7	26	-2.18075	0.0110713	no
ENSBTAG00000046436	Novel gene	X	-2.15727	0.049815	no
ENSBTAG00000008798	LRRC48	19	-2.11166	0.0112983	no
ENSBTAG00000030179	MAPK8IP2	5	-2.10777	0.0295821	no
ENSBTAG00000014359	DRAXIN	16	-2.10152	0.0108161	no
ENSBTAG00000009223	SFN	2	-2.05014	0.028294	no
ENSBTAG00000011680	PAPLN	10	-2.01992	0.00495523	no
ENSBTAG00000009030	NOX5	10	-2.01171	0.0193808	no
ENSBTAG00000019844	ZNF467	4	-2.00487	0.0437212	TF
ENSBTAG00000027387	NRSN2	13	-1.94644	0.0102493	no
ENSBTAG00000027867	Novel gene	X	-1.89032	0.0123736	no
ENSBTAG00000047996	IFITM10	29	-1.81902	0.0495364	no
ENSBTAG00000031497	FGFBP1	6	-1.7498	0.0481939	no
ENSBTAG00000000502	DAZL	1	-1.73209	0.0224153	no
ENSBTAG00000013768	NPSR1	4	-1.65289	0.0491314	no
ENSBTAG00000017023	INPP5J	17	-1.48314	0.0479999	no
ENSBTAG00000009331	CPAMD8	7	-1.40819	0.0338926	no
ENSBTAG00000037687	ADGRF2	23	-1.38158	0.0488567	no
ENSBTAG00000008542	SSPO	4	-1.32497	0.0141612	no
ENSBTAG00000037595	Novel gene	18	-1.21241	0.00170355	no
ENSBTAG00000001491	NWD2	6	-1.05961	0.0475036	no
ENSBTAG00000014291	WNT2B	3	-1.0178	0.0088344	no
ENSBTAG00000010849	ANKRD23	11	-0.985463	0.02268	no
ENSBTAG00000013598	RSPO2	14	-0.889342	0.0252333	no
ENSBTAG00000009656	BOLA-DQA2	23	-0.866952	0.0282954	no
ENSBTAG00000046396	TMEM200C	24	-0.862685	0.0295832	no
ENSBTAG00000036111	Novel gene	28	-0.837837	0.0272826	no
ENSBTAG00000015037	GAREML	11	-0.814258	0.0449077	no
ENSBTAG00000008597	SLC45A4	14	-0.794608	0.0145332	no
ENSBTAG00000010219	KRBA1	4	-0.786413	0.00999698	no
ENSBTAG00000019104	C17orf70	19	-0.76585	0.0278136	no
ENSBTAG00000006083	KLF1	7	-0.751978	0.0475396	TF
ENSBTAG00000003000	LRTOMT	15	-0.720215	0.0332938	no
ENSBTAG00000032503	ITPRIPL2	25	-0.715012	0.0443285	no
ENSBTAG00000015290	BAIAP2L2	5	-0.704407	0.049214	no
ENSBTAG00000011373	MAML3	17	-0.702532	0.0307085	no
ENSBTAG00000014126	Novel gene	25	-0.693527	0.0207704	no
ENSBTAG00000033642	Novel gene	18	-0.679927	0.00397417	TF
ENSBTAG00000009861	FRS3	23	-0.674435	0.00159836	no
ENSBTAG00000037709	Novel gene	13	-0.669223	0.0324386	no
ENSBTAG00000047787	Novel gene	18	-0.664913	0.0121879	no
ENSBTAG00000025448	IZUMO4	7	-0.66149	0.0486931	no
ENSBTAG00000036343	Novel gene	X	-0.659643	0.0210787	TF
ENSBTAG00000002673	Novel gene	5	-0.645117	0.0458489	no
ENSBTAG00000012855	LPL	8	-0.644233	0.0208428	no
ENSBTAG00000017133	GINS4	27	-0.639675	0.00718703	no
ENSBTAG00000014818	MYLK3	18	-0.6296	0.0364143	no
ENSBTAG00000008923	GPR83	15	-0.625028	0.0285407	no
ENSBTAG00000006326	ALDH1L2	5	-0.620137	0.043242	no
ENSBTAG00000021485	C1orf54	3	-0.618165	0.0128863	no
ENSBTAG00000017333	PRX	18	-0.604952	0.00879918	no
ENSBTAG00000004407	KCNK2	16	-0.599293	0.0208446	no
ENSBTAG00000020709	MAP1S	7	-0.592953	0.0338291	no
ENSBTAG00000003376	ASB1	3	-0.588355	0.0205506	no
ENSBTAG00000043530	SNORA24	6	-0.568875	0.00318906	no
ENSBTAG00000008197	EPOR	7	-0.54031	0.0288954	no
ENSBTAG00000008132	SOX13	16	-0.540082	0.0175031	TF
ENSBTAG00000017081	MIEF2	19	-0.525672	0.00656418	no
ENSBTAG00000047357	RNF208	11	-0.52473	0.0326609	no
ENSBTAG00000017248	Novel gene	19	-0.522803	0.0111505	no
ENSBTAG00000032702	Novel gene	18	-0.513115	0.026954	no
ENSBTAG00000009924	MR1	16	-0.51261	0.0249417	no
ENSBTAG00000015419	ARHGEF37	7	-0.510907	0.00172768	no
ENSBTAG00000023788	EXD3	11	-0.50618	0.0398976	no
ENSBTAG00000003101	SALL4	13	-0.504923	0.0386233	TF
ENSBTAG00000000009	FOXF1	18	-0.479167	0.0298861	TF
ENSBTAG00000011668	KCTD14	29	-0.472633	0.030909	no
ENSBTAG00000008638	FAM110A	13	-0.470983	0.0466953	no
ENSBTAG00000037882	ZNF584	18	-0.468653	0.0391821	TF
ENSBTAG00000014455	Novel gene	20	-0.467215	0.0424843	no
ENSBTAG00000015115	ACPT	18	-0.466483	0.0113639	no
ENSBTAG00000000153	LRFN3	18	-0.4528	0.0299345	no
ENSBTAG00000019948	AFAP1L1	7	-0.446712	0.0427342	no
ENSBTAG00000006546	GSTA2	23	-0.442032	0.0486473	no
ENSBTAG00000019304	BTBD3	13	-0.43701	0.0283745	no
ENSBTAG00000006859	Novel gene	18	-0.427563	0.0482715	no
ENSBTAG00000007019	LRIT3	6	-0.42529	0.0243206	no
ENSBTAG00000005623	SOAT2	5	-0.406397	0.0399454	no
ENSBTAG00000010875	MSX1	6	-0.399612	0.0397237	TF
ENSBTAG00000033334	SPATA2L	18	-0.39575	0.0255289	no
ENSBTAG00000010548	LRRC6	14	-0.391073	0.0348386	no
ENSBTAG00000002758	THBD	13	-0.387588	0.00886015	no
ENSBTAG00000021286	SLC37A1	1	-0.387118	0.0232288	no
ENSBTAG00000002842	HEATR4	10	-0.385825	0.0377473	no
ENSBTAG00000030180	Novel gene	5	-0.385808	0.0165235	no
ENSBTAG00000004138	GLTSCR1	18	-0.375668	0.0209696	no
ENSBTAG00000020914	CPNE8	5	-0.37185	0.0214342	no
ENSBTAG00000004094	SPARCL1	6	-0.365067	0.0224901	no
ENSBTAG00000011017	ABI2	2	-0.361605	0.0479883	no
ENSBTAG00000019093	AMY2B	3	-0.359103	0.0137666	no
ENSBTAG00000009773	KREMEN1	17	-0.358253	0.049002	no
ENSBTAG00000011245	PLXNC1	5	-0.35152	0.00934053	no
ENSBTAG00000012997	SMPDL3B	2	-0.35058	0.0136148	no
ENSBTAG00000040078	Novel gene	10	-0.348748	0.028765	no
ENSBTAG00000010144	MTERF2	5	-0.341855	0.0440054	no
ENSBTAG00000015894	WWOX	18	-0.34026	0.0413026	no
ENSBTAG00000005408	CLK1	2	-0.321497	0.0223497	no
ENSBTAG00000003569	DZIP1	12	-0.318348	0.031257	no
ENSBTAG00000003718	HACL1	1	-0.311142	0.00134774	no
ENSBTAG00000009747	RNFT1	19	-0.307428	0.0062276	no
ENSBTAG00000010736	BBS5	2	-0.306748	0.0192621	no
ENSBTAG00000018869	IGSF6	25	-0.304535	0.0150399	no
ENSBTAG00000003338	LRRCC1	14	-0.302047	0.0125762	no
ENSBTAG00000019229	TMEM144	17	-0.295575	0.0453412	no
ENSBTAG00000010682	DDR1	23	-0.291082	0.00568557	no
ENSBTAG00000001092	PHOSPHO2	2	-0.287117	0.00328656	no
ENSBTAG00000001173	PLXNA2	16	-0.285053	0.0240115	no
ENSBTAG00000016177	FGL1	27	-0.284503	0.0324324	no
ENSBTAG00000009607	GYLTL1B	15	-0.281292	0.00834447	no
ENSBTAG00000045509	FAM217B	13	-0.279975	0.029379	no
ENSBTAG00000035175	DONSON	1	-0.277797	0.0467403	no
ENSBTAG00000014227	NDFIP2	12	-0.276353	0.0407288	no
ENSBTAG00000034154	AGMO	4	-0.27505	0.0128865	no
ENSBTAG00000011847	ASPN	8	-0.272807	0.0167055	no
ENSBTAG00000019492	FANCE	23	-0.271185	0.0176759	no
ENSBTAG00000002689	NME7	16	-0.271127	0.000484711	no
ENSBTAG00000018945	AMOTL1	15	-0.270907	0.00980942	no
ENSBTAG00000030592	UBL5	1	-0.268575	0.0263918	no
ENSBTAG00000009620	WDR27	9	-0.267682	0.0339488	no
ENSBTAG00000024275	XRCC4	7	-0.266718	0.0475406	no
ENSBTAG00000004238	TACC1	27	-0.264813	0.0248891	no
ENSBTAG00000009566	Novel gene	7	-0.258067	0.0129203	TF_coFact
ENSBTAG00000021864	TXNDC17	19	-0.257328	0.0143212	no
ENSBTAG00000015776	HIAT1	3	-0.256467	0.0326356	no
ENSBTAG00000013577	SLC1A5	18	-0.254895	0.0376951	no
ENSBTAG00000007743	PUS7	4	-0.253878	0.0499602	no
ENSBTAG00000008172	EGLN3	21	-0.249812	0.034904	no
ENSBTAG00000004749	NEK4	22	-0.244698	0.00471974	no
ENSBTAG00000008555	P2RY10	X	-0.244143	0.0320849	no
ENSBTAG00000037440	Novel gene	18	-0.239998	0.0252758	TF
ENSBTAG00000046321	BZRAP1	19	-0.232875	0.0357165	no
ENSBTAG00000006049	BZW1	2	-0.216195	0.0429954	no
ENSBTAG00000010152	MID1	X	-0.210085	0.0376693	no
ENSBTAG00000019279	MLH3	10	-0.208278	0.0410524	no
ENSBTAG00000005869	SENP6	9	-0.207898	0.0489615	no
ENSBTAG00000018825	SSH1	17	-0.207148	0.0277598	no
ENSBTAG00000009681	PPP2R3C	21	-0.204255	0.0244921	no
ENSBTAG00000019695	RLF	3	-0.199058	0.00566441	TF
ENSBTAG00000005392	KBTBD3	15	-0.196792	0.00333177	no
ENSBTAG00000006142	DHX36	1	-0.195765	0.0411336	no
ENSBTAG00000018795	PMS1	2	-0.190665	0.0494225	TF
ENSBTAG00000002551	KCNJ8	5	-0.190318	0.0397964	no
ENSBTAG00000007508	SRBD1	11	-0.190222	0.0219039	no
ENSBTAG00000018690	RPAP3	5	-0.189755	0.0159503	no
ENSBTAG00000009949	DARS	2	-0.18693	0.00427437	no
ENSBTAG00000021865	MED31	19	-0.180117	0.049393	TF_coFact
ENSBTAG00000013757	CTCF	18	-0.173338	0.0163401	TF
ENSBTAG00000007330	STXBP3	3	-0.173163	0.0378368	no
ENSBTAG00000006756	Novel gene	7	-0.172737	0.039235	no
ENSBTAG00000018408	SNX14	9	-0.172708	0.0430689	no
ENSBTAG00000005787	IFT57	1	-0.15828	0.0199029	no
ENSBTAG00000010118	HAT1	2	-0.158212	0.0317626	no
ENSBTAG00000021967	TMEM168	4	-0.157307	0.0458868	no
ENSBTAG00000000641	SKAP1	19	-0.156737	0.040407	no
ENSBTAG00000013784	CSNK2A2	18	-0.153172	0.0393268	no
ENSBTAG00000009713	USMG5	26	-0.153	0.0317064	no
ENSBTAG00000003407	SF3B14	11	-0.149622	0.0404872	no
ENSBTAG00000012454	SLC35A3	3	-0.141708	0.0276529	no
ENSBTAG00000012790	TRIAP1	17	-0.129067	0.0330991	no
ENSBTAG00000008399	ATRIP	22	-0.12608	0.0486632	no
ENSBTAG00000022120	FGB	17	-0.113997	0.0423371	no
ENSBTAG00000021944	C10H14ORF166	10	-0.106958	0.0498949	no
ENSBTAG00000014337	EIF2S3	X	-0.10484	0.0473784	no
ENSBTAG00000015556	UBA3	22	-0.103522	0.0397731	no
ENSBTAG00000006670	ERGIC3	13	0.117707	0.0276903	no
ENSBTAG00000032247	PPP1R11	23	0.123263	0.00896035	no
ENSBTAG00000021461	PSMD3	19	0.124282	0.00865095	no
ENSBTAG00000011243	TOE1	3	0.124407	0.0352183	no
ENSBTAG00000005735	ATP5G2	5	0.124625	0.0199899	no
ENSBTAG00000005912	DMAP1	3	0.125235	0.0304013	TF_coFact
ENSBTAG00000005357	VPS11	15	0.132858	0.0290017	no
ENSBTAG00000005075	MRPL49	29	0.133717	0.0326876	no
ENSBTAG00000039634	NDNL2	21	0.134407	0.0347062	no
ENSBTAG00000001407	AP3S2	21	0.134535	0.0314447	no
ENSBTAG00000005426	PSMC1	10	0.136208	0.0245589	no
ENSBTAG00000018803	SNF8	19	0.13816	0.0216032	no
ENSBTAG00000002734	EIF3G	7	0.140288	0.0293484	no
ENSBTAG00000036183	FBXW8	17	0.14109	0.00950644	no
ENSBTAG00000015006	MRPL11	29	0.141415	0.0213497	no
ENSBTAG00000010225	POLR2D	2	0.14181	0.033656	no
ENSBTAG00000002475	RAB11B	7	0.145638	0.0359413	no
ENSBTAG00000003935	RECS1	2	0.145952	0.0406779	no
ENSBTAG00000038251	NAA16	12	0.146618	0.0280949	no
ENSBTAG00000045748	RAF1	22	0.147338	0.00101764	no
ENSBTAG00000045510	EMC10	18	0.148448	0.0497062	no
ENSBTAG00000004913	RNF167	19	0.148783	0.00553713	no
ENSBTAG00000019281	MCRS1	5	0.14946	0.0360909	no
ENSBTAG00000010995	CINP	21	0.150598	0.0390966	no
ENSBTAG00000005039	ARAF	X	0.15259	0.00861536	no
ENSBTAG00000015427	CFDP1	18	0.157865	0.0171043	no
ENSBTAG00000018594	LIN37	18	0.159357	0.0198688	no
ENSBTAG00000002830	U2AF2	18	0.160197	0.0183368	no
ENSBTAG00000038831	PHYHD1	11	0.162643	0.0236566	no
ENSBTAG00000013353	ZNF274	18	0.162792	0.0218894	TF
ENSBTAG00000004497	KANSL3	11	0.163138	0.0324451	no
ENSBTAG00000004279	RHOA	22	0.163711	0.0140664	TF_coFact
ENSBTAG00000005289	CHERP	7	0.163857	0.030536	no
ENSBTAG00000007953	FBXW7	17	0.16476	0.0277683	no
ENSBTAG00000031917	SCAF8	9	0.164945	0.0447065	no
ENSBTAG00000010481	UBXN1	29	0.16539	0.0206706	no
ENSBTAG00000012049	WIPI2	25	0.165977	0.0284054	no
ENSBTAG00000008433	PGAP2	15	0.168248	0.0458011	no
ENSBTAG00000031846	SART3	17	0.168742	0.0362426	no
ENSBTAG00000010210	SUV39H2	13	0.170837	0.0183268	TF_chromatin
ENSBTAG00000024378	MRPS21	3	0.171437	0.0381746	no
ENSBTAG00000018796	RABGGTA	10	0.172995	0.0177275	no
ENSBTAG00000014043	ERCC5	12	0.17465	0.00799793	no
ENSBTAG00000008762	Novel gene	17	0.177297	0.029255	no
ENSBTAG00000012387	PAM	7	0.177685	0.0488915	no
ENSBTAG00000021505	USP36	19	0.177712	0.0449594	no
ENSBTAG00000006235	INTS3	3	0.178788	0.0328446	no
ENSBTAG00000007031	OXSM	27	0.182782	0.0487992	no
ENSBTAG00000030384	SURF1	11	0.18778	0.0260478	no
ENSBTAG00000006936	MRPS18B	23	0.189332	0.0213336	no
ENSBTAG00000021943	NFYC	3	0.189332	0.0024609	TF
ENSBTAG00000005763	AKT1S1	18	0.19124	0.0427761	no
ENSBTAG00000000609	Novel gene	1	0.19371	0.0302903	no
ENSBTAG00000012607	NCAPH2	5	0.195727	0.0325864	no
ENSBTAG00000009351	ATXN10	5	0.196245	0.0301368	no
ENSBTAG00000018921	USP19	22	0.196928	0.0239535	no
ENSBTAG00000016079	COX4I1	18	0.200942	0.0327775	no
ENSBTAG00000004675	ZNF18	19	0.201153	0.000383414	TF
ENSBTAG00000013290	DYSF	11	0.201302	0.0497819	no
ENSBTAG00000026320	VPS28	14	0.20171	0.00223892	no
ENSBTAG00000015599	PRKD2	18	0.204178	0.0191302	no
ENSBTAG00000001224	ATP9B	24	0.205357	0.00931357	no
ENSBTAG00000003829	HPN	18	0.20719	0.0291629	no
ENSBTAG00000005682	UBAC2	12	0.209128	0.00912975	no
ENSBTAG00000019851	PPP2R1A	18	0.21212	0.0359978	no
ENSBTAG00000012156	NAIF1	11	0.213067	0.0350758	no
ENSBTAG00000038992	STK11IP	2	0.21404	0.0424954	no
ENSBTAG00000026246	MOSPD3	25	0.215247	0.0232275	no
ENSBTAG00000006846	LGALS9	19	0.219823	0.0422057	no
ENSBTAG00000012352	PARP16	10	0.22158	0.043584	no
ENSBTAG00000001096	PRKRA	2	0.224802	0.021985	no
ENSBTAG00000002143	DTWD2	7	0.224848	0.0447932	no
ENSBTAG00000020726	ARHGEF7	12	0.225937	0.0358373	no
ENSBTAG00000006449	Novel gene	25	0.22653	0.0181638	no
ENSBTAG00000017211	SERINC4	21	0.228022	0.00616413	no
ENSBTAG00000015642	SDF4	16	0.228488	0.00473147	no
ENSBTAG00000002770	TCN2	17	0.228618	0.00758608	no
ENSBTAG00000013971	PI4KA	17	0.230668	0.0440161	no
ENSBTAG00000001189	AP1B1	17	0.23199	0.0314084	no
ENSBTAG00000010242	LAMP1	12	0.233528	0.010347	no
ENSBTAG00000017038	HPS4	17	0.23458	0.045459	no
ENSBTAG00000013123	PHB2	5	0.236993	0.0242579	no
ENSBTAG00000033449	SLC25A40	4	0.239508	0.0469724	no
ENSBTAG00000007766	CDK5	4	0.23981	0.0269964	no
ENSBTAG00000019462	ADCK4	18	0.242077	0.0431454	no
ENSBTAG00000010126	PCIF1	13	0.242248	0.0464132	no
ENSBTAG00000008540	SLC22A1	9	0.243073	0.0167734	no
ENSBTAG00000010289	GEMIN8	X	0.245828	0.0177524	no
ENSBTAG00000023343	RPL28	18	0.248335	0.0142563	no
ENSBTAG00000017665	DHRS4	10	0.248518	0.0249904	no
ENSBTAG00000003872	STX16	13	0.252058	0.0186237	no
ENSBTAG00000020404	FTCD	1	0.253432	0.0299822	no
ENSBTAG00000011715	RECQL5	19	0.254207	0.0380492	no
ENSBTAG00000045628	C15orf61	10	0.255038	0.0291299	no
ENSBTAG00000018395	KIAA1217	13	0.256648	0.0384802	no
ENSBTAG00000015164	SLC27A5	18	0.25672	0.0393455	no
ENSBTAG00000020530	MTIF3	12	0.257053	0.0426474	no
ENSBTAG00000010735	HIGD2A	7	0.258312	0.0193311	no
ENSBTAG00000001074	SAYSD1	23	0.258725	0.0411243	no
ENSBTAG00000001004	ESAM	29	0.258728	0.0303511	no
ENSBTAG00000017335	HGFAC	6	0.258952	0.0485739	no
ENSBTAG00000004861	Novel gene	15	0.260628	0.00250512	no
ENSBTAG00000008860	FAM65A	18	0.261068	0.0313788	no
ENSBTAG00000010993	ZNF839	21	0.261788	0.00210424	no
ENSBTAG00000008774	UROC1	22	0.261973	0.0279725	no
ENSBTAG00000033702	STARD8	X	0.262625	0.0114451	no
ENSBTAG00000001616	ZNF592	21	0.263335	0.0106789	TF
ENSBTAG00000014092	Novel gene	10	0.265142	0.0354115	no
ENSBTAG00000003891	VAMP2	19	0.267885	0.00529473	no
ENSBTAG00000005427	NRDE2	10	0.2683	0.000443125	no
ENSBTAG00000000140	EPHX1	16	0.270827	0.0282859	no
ENSBTAG00000018823	GRN	19	0.273405	0.0220486	no
ENSBTAG00000039161	ALDH3A2	19	0.273705	0.0143744	no
ENSBTAG00000017181	MACROD1	29	0.276752	0.0481659	no
ENSBTAG00000020616	DGKH	3	0.277313	0.0316338	no
ENSBTAG00000018315	PELP1	19	0.27838	0.042364	no
ENSBTAG00000000195	Novel gene	18	0.278588	0.00896254	TF
ENSBTAG00000020924	FBXW9	7	0.278962	0.0135771	no
ENSBTAG00000010737	CDC2L1	16	0.282735	0.0296255	no
ENSBTAG00000023471	Novel gene	5	0.283117	0.0398197	no
ENSBTAG00000019094	NLE1	19	0.286828	0.0203583	no
ENSBTAG00000011076	KCNN2	10	0.28823	0.0403474	no
ENSBTAG00000032656	CPN2	1	0.28952	0.0405963	no
ENSBTAG00000017710	ECHS1	26	0.290553	0.0136401	no
ENSBTAG00000038900	Novel gene	1	0.293685	0.0269016	no
ENSBTAG00000007362	XPC	22	0.29414	0.00139243	no
ENSBTAG00000016385	F10	12	0.295102	0.0288536	no
ENSBTAG00000003100	SMTN	17	0.295945	0.0454115	no
ENSBTAG00000019964	GAS6	12	0.30074	0.0392462	no
ENSBTAG00000007062	IGFBP5	2	0.303493	0.0281363	no
ENSBTAG00000003394	RNF215	17	0.303783	0.0393038	no
ENSBTAG00000017922	DOLPP1	11	0.305272	0.0218425	no
ENSBTAG00000009032	TMEM80	29	0.30613	0.0488626	no
ENSBTAG00000032519	CAMKMT	11	0.307997	0.0173706	no
ENSBTAG00000023445	SIAH2	1	0.309417	0.0180233	TF_coFact
ENSBTAG00000019678	ALKBH6	18	0.311718	0.0210657	no
ENSBTAG00000002025	AMIGO2	5	0.315142	0.02257	no
ENSBTAG00000016249	NAGS	19	0.318633	0.0341602	no
ENSBTAG00000040361	LFNG	25	0.321482	0.0408357	no
ENSBTAG00000046303	Novel gene	11	0.323693	0.0062543	no
ENSBTAG00000011689	LENG8	18	0.323807	0.015234	no
ENSBTAG00000009297	PANX2	5	0.32418	0.0498974	no
ENSBTAG00000021202	ACOT7	16	0.32544	0.0458553	no
ENSBTAG00000009982	IGSF8	3	0.32809	0.0485346	no
ENSBTAG00000005144	PNPLA2	29	0.334098	0.0291449	no
ENSBTAG00000014676	SHROOM1	7	0.336155	0.016697	no
ENSBTAG00000004509	SLX4	25	0.337297	0.00129049	no
ENSBTAG00000012849	COL4A1	12	0.337923	0.0198621	no
ENSBTAG00000048140	DNAAF5	25	0.337928	0.0159668	no
ENSBTAG00000018013	EMP3	18	0.339583	0.0347671	no
ENSBTAG00000002524	MRI1	7	0.342382	0.0228589	no
ENSBTAG00000019115	CDC42EP4	19	0.345093	0.0256157	no
ENSBTAG00000013429	CLEC4G	7	0.346735	0.024456	no
ENSBTAG00000017826	SCLY	3	0.346995	0.0378688	no
ENSBTAG00000013191	AGRN	16	0.352515	0.0495709	no
ENSBTAG00000034138	Novel gene	20	0.355753	0.0284277	no
ENSBTAG00000009432	PMF1	3	0.359365	0.00806152	TF_coFact
ENSBTAG00000017313	CECR1	5	0.361588	0.00622401	no
ENSBTAG00000018084	GATSL3	17	0.36183	0.0209838	no
ENSBTAG00000008185	RTN2	18	0.362637	0.0108261	no
ENSBTAG00000003947	SSBP4	7	0.362853	0.0252252	no
ENSBTAG00000031789	FBRS	25	0.364705	0.0284597	no
ENSBTAG00000047088	Novel gene	15	0.364923	0.0392508	no
ENSBTAG00000010957	LHPP	26	0.365337	0.0159217	no
ENSBTAG00000001708	TTLL12	5	0.367728	0.00471922	no
ENSBTAG00000011358	IER3	23	0.368227	0.0401648	no
ENSBTAG00000014124	MLLT3	8	0.368842	0.00119463	no
ENSBTAG00000018365	CYP2E1	26	0.372933	0.049684	no
ENSBTAG00000008614	CCDC155	18	0.377622	0.0284914	no
ENSBTAG00000002469	KANK3	7	0.378797	0.0474615	no
ENSBTAG00000012068	BRIP1	19	0.388543	0.0381079	TF_coFact
ENSBTAG00000007739	C19orf60	7	0.390108	0.02226	no
ENSBTAG00000006776	KIAA0930	5	0.390687	0.0230419	no
ENSBTAG00000034347	RBM11	1	0.398258	0.019613	no
ENSBTAG00000030278	EGFL7	11	0.40123	0.0421504	no
ENSBTAG00000015968	ACSF3	18	0.405502	0.0161606	no
ENSBTAG00000002668	ZNF711	X	0.406718	0.0217952	TF
ENSBTAG00000033565	Novel gene	20	0.411315	0.00834232	no
ENSBTAG00000012079	MYLK4	23	0.417165	0.0432761	no
ENSBTAG00000031267	SERPINB9	23	0.42598	0.0365205	no
ENSBTAG00000039434	FAM127A	X	0.426745	0.00956253	no
ENSBTAG00000030255	PDXP	5	0.428573	0.0465045	no
ENSBTAG00000006840	ASPDH	18	0.444668	0.0105911	no
ENSBTAG00000011458	CPXM	13	0.456985	0.0264521	no
ENSBTAG00000001936	PCK1	13	0.46246	0.020045	no
ENSBTAG00000032642	Novel gene	23	0.472948	0.0193831	no
ENSBTAG00000015444	LETM2	27	0.478775	0.0137066	no
ENSBTAG00000015280	KIF2C	3	0.496297	0.0384181	no
ENSBTAG00000015849	PNPLA4	X	0.50035	0.0217748	no
ENSBTAG00000006373	TSACC	3	0.508412	0.0451499	no
ENSBTAG00000021223	CRY2	15	0.511487	0.0127571	no
ENSBTAG00000005284	SERPINE3	12	0.516292	0.0136	no
ENSBTAG00000015836	EXOC3L2	18	0.51984	0.0251702	no
ENSBTAG00000046026	SLC39A4	14	0.522608	0.0450267	no
ENSBTAG00000004954	TOX	14	0.529467	0.035448	TF
ENSBTAG00000008352	ART4	5	0.529688	0.0497298	no
ENSBTAG00000005825	NEIL3	27	0.542808	0.037775	no
ENSBTAG00000000244	NRXN2	29	0.546827	0.00944752	no
ENSBTAG00000006754	DBP	18	0.562128	0.0438095	TF
ENSBTAG00000018216	SKA1	24	0.573323	0.0213182	no
ENSBTAG00000005156	PIH1D2	15	0.573355	0.0103731	no
ENSBTAG00000018220	RGSL1	16	0.639988	0.0279689	no
ENSBTAG00000002451	TTC39A	3	0.642	0.0342155	no
ENSBTAG00000010334	SYTL3	9	0.64376	0.00616463	no
ENSBTAG00000012443	DIAPH3	12	0.646503	0.0227773	no
ENSBTAG00000022244	ACTN3	29	0.653037	0.0257118	no
ENSBTAG00000014103	SH3GL2	8	0.660987	0.00966904	no
ENSBTAG00000047824	Novel gene	16	0.708877	0.0440844	no
ENSBTAG00000045568	Novel gene	24	0.718612	0.022461	no
ENSBTAG00000044427	RNaseP_nuc	10	0.721178	0.0205295	no
ENSBTAG00000048098	PKP3	29	0.740505	0.0301226	no
ENSBTAG00000031347	SPDYA	11	0.763493	0.00908612	no
ENSBTAG00000037632	Novel gene	5	0.828025	0.00612029	no
ENSBTAG00000046912	Metazoa_SRP	10	0.83084	0.0190184	no
ENSBTAG00000018543	VIL1	2	0.845277	0.0175029	no
ENSBTAG00000046901	Novel gene	24	0.859713	0.00502511	no
ENSBTAG00000020789	STS	X	0.898957	0.0254736	no
ENSBTAG00000000062	RASL12	10	0.90207	0.0056042	no
ENSBTAG00000001260	PINLYP	18	0.918725	0.0421562	no
ENSBTAG00000010732	MMP23B	16	0.920227	0.0283178	no
ENSBTAG00000047203	TSPAN19	5	0.962137	0.0484457	no
ENSBTAG00000038407	Novel gene	5	1.00246	0.0453926	no
ENSBTAG00000001079	Novel gene	5	1.04456	0.0168988	no
ENSBTAG00000039028	PI3	13	1.11686	0.0123974	no
ENSBTAG00000007445	CD28	2	1.13172	0.0260215	no
ENSBTAG00000002488	LDHC	29	1.1355	0.0312058	no
ENSBTAG00000010344	SLC16A14	2	1.48626	0.0457312	no
ENSBTAG00000010551	ATP1A2	3	1.48963	0.0480927	no
ENSBTAG00000019008	FBXL16	25	1.74437	0.0471007	no
ENSBTAG00000044021	FAM179A	11	1.80503	0.0137061	no
ENSBTAG00000017629	Novel gene	2	1.92669	0.0483511	no
ENSBTAG00000032364	Novel gene	7	1.93752	0.0485711	no
ENSBTAG00000030385	Novel gene	3	2.0343	0.0498088	no
ENSBTAG00000016138	CGA	9	2.06486	0.0488176	no
ENSBTAG00000018771	DNAAF1	18	2.09566	0.0108275	no
ENSBTAG00000019926	SCGN	23	2.12059	0.0493115	no
ENSBTAG00000013798	PTPRN	2	2.14482	0.018098	no
ENSBTAG00000016754	KLHL38	14	2.18245	0.00999301	no
ENSBTAG00000005716	CRABP2	3	2.28636	0.0428922	no
ENSBTAG00000008059	CHRM3	28	2.28896	0.0249267	no
ENSBTAG00000005471	RHCG	21	2.32121	0.0135327	no
ENSBTAG00000021844	COCH	21	2.32602	0.0141531	no
ENSBTAG00000031018	Novel gene	17	2.41568	0.0147679	no
ENSBTAG00000010766	OIP5	10	2.4893	0.033086	no
ENSBTAG00000024560	MGC151592	16	2.4968	0.0476663	no
ENSBTAG00000000414	Novel gene	7	2.54083	0.0426813	no
ENSBTAG00000038111	Novel gene	1	2.55813	0.0462995	no
ENSBTAG00000010822	PLCXD3	20	2.64135	0.0053101	no
ENSBTAG00000017205	WISP3	9	2.76982	0.0140323	no
ENSBTAG00000037399	Novel gene	14	2.95612	0.0277014	no
ENSBTAG00000011660	MSMB	28	3.34851	0.0113143	no
ENSBTAG00000044882	Novel gene	26	4.33037	0.00732273	no
ENSBTAG00000043414	snoR38	19	5.33466	0.000536732	no
