# Supplementary material for: STAT6, PBX2, and PBRM1 Emerge as Predicted Regulators of 452 Differentially Expressed Genes Associated With Puberty in Brahman Heifers
Source: Front Genet. 2018 Mar 20;9:87. doi: 10.3389/fgene.2018.00087 (PMC5869259; doi:10.3389/fgene.2018.00087)
Supplement: Supplementary file 3 [file Data_Sheet_3.XLSX]

## Sheet: Nguyen_TableS3
Table S3. Top ranking transcription factors in the liver of post- versus pre-pubertal Bos indicus heifers according to the regulatory impact factor metrics (RIF1 and RIF2)
Ensembl gene ID	Official gene symbol	Chromosome	RIF1	RIF2	RPKM_PRE	RPKM_POST	Fold change	Description
ENSBTAG00000009186	PAX9	21	-3.97136	-3.05079	5.66118	6.8267	1.16552	paired box 9 [Source:HGNC Symbol;Acc:HGNC:8623]
ENSBTAG00000025009	HOXB9	19	-3.96315	-3.04169	5.13974	6.28378	1.14404	Bos taurus homeobox B9 (HOXB9), mRNA. [Source:RefSeq mRNA;Acc:NM_001191186]
ENSBTAG00000005812	TP73	16	-3.83849	-2.0684	2.30557	2.29971	-0.00586168	tumor protein p73 [Source:HGNC Symbol;Acc:HGNC:12003]
ENSBTAG00000003027	EMX2	26	-3.68392	-3.7296	6.403	6.89845	0.49545	Bos taurus empty spiracles homeobox 2 (EMX2), mRNA. [Source:RefSeq mRNA;Acc:NM_001075845]
ENSBTAG00000020578	PRDM6	7	-3.46285	-2.09161	2.82325	3.5522	0.728952	Bos taurus PR domain containing 6 (PRDM6), mRNA. [Source:RefSeq mRNA;Acc:NM_001103255]
ENSBTAG00000001241	ISL1	20	-3.20396	-3.08744	6.26472	6.79858	0.533857	Bos taurus ISL LIM homeobox 1 (ISL1), mRNA. [Source:RefSeq mRNA;Acc:NM_001099130]
ENSBTAG00000009634	HOXC5	5	-3.18684	-3.10331	7.07818	7.72952	0.651337	Bos taurus homeobox C5 (HOXC5), mRNA. [Source:RefSeq mRNA;Acc:NM_001191351]
ENSBTAG00000015259	NEUROG2	6	-3.18086	-3.10244	6.22574	6.81134	0.5856	neurogenin 2 [Source:HGNC Symbol;Acc:HGNC:13805]
ENSBTAG00000012441	SMAD7	24	-2.97539	-1.5291	0.793245	0.737103	-0.0561417	SMAD family member 7 [Source:HGNC Symbol;Acc:HGNC:6773]
ENSBTAG00000015209	MXD4	6	-2.90027	-0.694635	0.60126	0.212945	-0.388315	Bos taurus MAX dimerization protein 4 (MXD4), mRNA. [Source:RefSeq mRNA;Acc:NM_001076256]
ENSBTAG00000008132	SOX13*	16	-2.73022	-1.5004	0.261227	0.801308	0.540082	SRY (sex determining region Y)-box 13 [Source:HGNC Symbol;Acc:HGNC:11192]
ENSBTAG00000008272	EBF3	26	-2.6622	-0.690197	5.58134	6.13313	0.55179	early B-cell factor 3 [Source:HGNC Symbol;Acc:HGNC:19087]
ENSBTAG00000019039	ZNF239	28	-2.50716	-1.75806	0.311222	0.380528	0.0693067	zinc finger protein 239 [Source:HGNC Symbol;Acc:HGNC:13031]
ENSBTAG00000015802	CREB3L2	4	-2.50042	-1.92173	0.40499	0.38482	-0.02017	cAMP responsive element binding protein 3-like 2 [Source:HGNC Symbol;Acc:HGNC:23720]
ENSBTAG00000047508	ZNF580	18	-2.49426	-0.664029	2.69987	4.57053	1.87066	zinc finger protein 580 [Source:HGNC Symbol;Acc:HGNC:29473]
ENSBTAG00000000801	ZNF583	18	-2.42548	-2.68597	0.328877	0.467542	0.138665	zinc finger protein 583 [Source:HGNC Symbol;Acc:HGNC:26427]
ENSBTAG00000008313	KLF15	22	-2.35124	-1.69633	2.00612	1.74011	-0.266013	Bos taurus Kruppel-like factor 15 (KLF15), mRNA. [Source:RefSeq mRNA;Acc:NM_001082425]
ENSBTAG00000021996	GATAD1	4	-2.3004	-1.39037	0.493525	0.413423	-0.0801017	Bos taurus GATA zinc finger domain containing 1 (GATAD1), mRNA. [Source:RefSeq mRNA;Acc:NM_001081623]
ENSBTAG00000006170	ZNF76	23	-2.25918	-0.473989	0.468257	0.273708	-0.194548	zinc finger protein 76 [Source:HGNC Symbol;Acc:HGNC:13149]
ENSBTAG00000047120	Novel gene	X	-2.25337	0.12953	1.46266	1.82609	0.363432	Bos taurus uncharacterized LOC100126053 (LOC100126053), mRNA. [Source:RefSeq mRNA;Acc:NM_001105655]
ENSBTAG00000022360	SOX5	5	-2.23308	-2.86113	0.254482	0.380855	0.126373	Bos taurus SRY (sex determining region Y)-box 5 (SOX5), mRNA. [Source:RefSeq mRNA;Acc:NM_001083471]
ENSBTAG00000047668	HMG20B	7	-2.21831	-0.725602	0.94474	0.609843	-0.334897	SWI/SNF-related matrix-associated actin-dependent regulator of chromatin subfamily E member 1-related [Source:UniProtKB/Swiss-Prot;Acc:Q32L68]
ENSBTAG00000018699	MYST2	19	-2.19057	-1.18302	0.116532	0.086945	-0.0295867	Bos taurus K(lysine) acetyltransferase 7 (KAT7), mRNA. [Source:RefSeq mRNA;Acc:NM_001076818]
ENSBTAG00000030956	ZSCAN21	25	-2.15996	-1.89278	0.650908	0.643117	-0.00779166	Bos taurus zinc finger and SCAN domain containing 21 (ZSCAN21), mRNA. [Source:RefSeq mRNA;Acc:NM_001035368]
ENSBTAG00000009904	SPIC	5	-2.14342	-1.6366	3.22724	5.5448	2.31757	Bos taurus Spi-C transcription factor (Spi-1/PU.1 related) (SPIC), mRNA. [Source:RefSeq mRNA;Acc:NM_001076421]
ENSBTAG00000016191	ZNF32	28	-2.13187	-1.0064	0.182245	0.277395	0.09515	Bos taurus zinc finger protein 32 (ZNF32), mRNA. [Source:RefSeq mRNA;Acc:NM_001046119]
ENSBTAG00000007983	ZNF775	4	-2.09276	-1.33579	1.35468	1.93728	0.582603	zinc finger protein 775 [Source:HGNC Symbol;Acc:HGNC:28501]
ENSBTAG00000046402	ASCL4	5	-2.04204	-3.24732	5.12541	6.55779	1.43237	achaete-scute family bHLH transcription factor 4 [Source:HGNC Symbol;Acc:HGNC:24311]
ENSBTAG00000017986	GLIS1	3	-2.01002	-0.899657	4.0446	4.64896	0.604355	GLIS family zinc finger 1 [Source:HGNC Symbol;Acc:HGNC:29525]
ENSBTAG00000011518	RARB	27	-1.98909	-0.350341	0.468175	0.440627	-0.0275483	retinoic acid receptor, beta [Source:HGNC Symbol;Acc:HGNC:9865]
ENSBTAG00000017409	DLX3	19	-1.94259	-2.68806	6.23673	6.672	0.435275	Bos taurus distal-less homeobox 3 (DLX3), mRNA. [Source:RefSeq mRNA;Acc:NM_001081622]
ENSBTAG00000004838	IRX5	18	-1.91421	-2.63217	6.76238	7.35182	0.589437	iroquois homeobox 5 [Source:HGNC Symbol;Acc:HGNC:14361]
ENSBTAG00000044179	CERS6	2	-1.74105	-2.00259	2.55667	2.61863	0.0619516	Bos taurus ceramide synthase 6 (CERS6), mRNA. [Source:RefSeq mRNA;Acc:NM_001193132]
ENSBTAG00000007329	SETDB2	12	-1.72598	-1.99692	0.1825	0.2078	0.0253	SET domain, bifurcated 2 [Source:HGNC Symbol;Acc:HGNC:20263]
ENSBTAG00000038970	ZBTB14	24	-1.71671	-2.18451	0.487155	0.279967	-0.207188	zinc finger and BTB domain containing 14 [Source:HGNC Symbol;Acc:HGNC:12860]
ENSBTAG00000027058	MESP2	21	-1.69179	-1.96337	4.97489	6.87697	1.90208	mesoderm posterior basic helix-loop-helix transcription factor 2 [Source:HGNC Symbol;Acc:HGNC:29659]
ENSBTAG00000033173	BHLHE22*	14	-1.6433	-2.8827	3.8649	6.8714	3.0065	basic helix-loop-helix family, member e22 [Source:HGNC Symbol;Acc:HGNC:11963]
ENSBTAG00000006352	MYT1	13	-1.34377	-2.97183	5.75097	6.5674	0.816425	Bos taurus myelin transcription factor 1 (MYT1), mRNA. [Source:RefSeq mRNA;Acc:NM_001192062]
ENSBTAG00000012656	OVOL1	29	-1.3236	-2.9252	5.90147	6.78521	0.883737	Bos taurus ovo-like 1(Drosophila) (OVOL1), mRNA. [Source:RefSeq mRNA;Acc:NM_001081521]
ENSBTAG00000008836	ZNF782	8	-1.25417	-2.45824	0.15568	0.29103	0.13535	zinc finger protein 782 [Source:HGNC Symbol;Acc:HGNC:33110]
ENSBTAG00000003434	CERS4	7	-1.19958	-2.78673	1.56011	1.67563	0.115512	Bos taurus ceramide synthase 4 (CERS4), mRNA. [Source:RefSeq mRNA;Acc:NM_001015520]
ENSBTAG00000015532	NR0B1	X	-1.18732	-2.02211	1.76801	1.33899	-0.42902	Bos taurus nuclear receptor subfamily 0, group B, member 1 (NR0B1), mRNA. [Source:RefSeq mRNA;Acc:NM_001205857]
ENSBTAG00000039711	ZFP62	7	-1.18339	-2.25506	0.218757	0.228482	0.009725	ZFP62 zinc finger protein [Source:HGNC Symbol;Acc:HGNC:23241]
ENSBTAG00000004498	ESR2	10	-1.07128	-3.30216	5.30378	6.90757	1.60379	Bos taurus estrogen receptor 2 (ER beta) (ESR2), mRNA. [Source:RefSeq mRNA;Acc:NM_174051]
ENSBTAG00000000569	HES1	1	-1.05808	-2.20506	0.672632	0.55784	-0.114792	Bos taurus hairy and enhancer of split 1, (Drosophila) (HES1), mRNA. [Source:RefSeq mRNA;Acc:NM_001034678]
ENSBTAG00000003784	DNAJC2	4	-0.917175	-2.04502	0.122417	0.278712	0.156295	Bos taurus DnaJ (Hsp40) homolog, subfamily C, member 2 (DNAJC2), mRNA. [Source:RefSeq mRNA;Acc:NM_001075337]
ENSBTAG00000012211	HOXA5	4	-0.85537	-2.11878	0.72145	0.597923	-0.123527	Bos taurus homeobox A5 (HOXA5), mRNA. [Source:RefSeq mRNA;Acc:NM_001077098]
ENSBTAG00000007765	TFCP2L1	2	-0.83901	-2.5217	6.10175	7.13635	1.0346	transcription factor CP2-like 1 [Source:HGNC Symbol;Acc:HGNC:17925]
ENSBTAG00000017517	ZNF236	24	-0.727479	-2.1431	0.144315	0.249198	0.104883	zinc finger protein 236 [Source:HGNC Symbol;Acc:HGNC:13028]
ENSBTAG00000005750	TCF15	13	-0.689657	-2.0943	5.88947	6.45988	0.570413	Bos taurus transcription factor 15 (basic helix-loop-helix) (TCF15), mRNA. [Source:RefSeq mRNA;Acc:NM_001081721]
ENSBTAG00000003238	MEOX2	4	-0.66544	2.05241	1.84113	2.20361	0.362475	Bos taurus mesenchyme homeobox 2 (MEOX2), mRNA. [Source:RefSeq mRNA;Acc:NM_001098045]
ENSBTAG00000020643	BARX2	29	-0.559656	-2.18773	1.68078	1.47567	-0.205108	Bos taurus BARX homeobox 2 (BARX2), mRNA. [Source:RefSeq mRNA;Acc:NM_001101266]
ENSBTAG00000007359	PROP1	7	-0.384209	-2.51118	4.69344	5.26026	0.566825	Bos taurus PROP paired-like homeobox 1 (PROP1), mRNA. [Source:RefSeq mRNA;Acc:NM_174678]
ENSBTAG00000020441	HMG20A	21	-0.377583	2.02329	0.228262	0.177093	-0.0511683	Bos taurus high mobility group 20A (HMG20A), mRNA. [Source:RefSeq mRNA;Acc:NM_001075637]
ENSBTAG00000002368	TULP2	18	-0.147368	2.19517	0.644137	0.641133	-0.00300333	tubby like protein 2 [Source:HGNC Symbol;Acc:HGNC:12424]
ENSBTAG00000012615	ZEB2	2	0.0872448	2.26293	1.20216	1.1988	-0.00336999	zinc finger E-box binding homeobox 2 [Source:HGNC Symbol;Acc:HGNC:14881]
ENSBTAG00000006729	ARID5B	28	0.0953369	2.40791	0.472627	0.436285	-0.0363417	AT rich interactive domain 5B (MRF1-like) [Source:HGNC Symbol;Acc:HGNC:17362]
ENSBTAG00000017488	KLF3	6	0.296467	2.28171	0.753867	0.56737	-0.186497	Kruppel-like factor 3 (basic) [Source:HGNC Symbol;Acc:HGNC:16516]
ENSBTAG00000006335	STAT6	5	0.761705	2.04096	0.94065	0.867418	-0.0732317	signal transducer and activator of transcription 6, interleukin-4 induced [Source:HGNC Symbol;Acc:HGNC:11368]
ENSBTAG00000009059	PITX2	6	0.804805	2.42466	6.93061	6.40753	-0.523083	Bos taurus paired-like homeodomain 2 (PITX2), mRNA. [Source:RefSeq mRNA;Acc:NM_001097991]
ENSBTAG00000007916	FOXJ1	19	0.846614	2.03279	1.95068	2.04838	0.0976951	forkhead box J1 [Source:HGNC Symbol;Acc:HGNC:3816]
ENSBTAG00000018898	ARID4A	10	1.00852	2.5767	0.390422	0.455113	0.0646917	AT rich interactive domain 4A (RBP1-like) [Source:HGNC Symbol;Acc:HGNC:9885]
ENSBTAG00000038589	ZNF157	X	1.03344	2.38441	2.07222	2.74336	0.67114	zinc finger protein 157 [Source:HGNC Symbol;Acc:HGNC:12942]
ENSBTAG00000023464	ZNF780B	18	1.04528	2.07936	0.555748	0.525507	-0.0302417	zinc finger protein 780B [Source:HGNC Symbol;Acc:HGNC:33109]
ENSBTAG00000012636	IKZF4	5	1.09436	2.35977	4.72968	3.14969	-1.57998	IKAROS family zinc finger 4 (Eos) [Source:HGNC Symbol;Acc:HGNC:13179]
ENSBTAG00000008283	FLI1	29	1.10544	2.07161	0.736048	0.506893	-0.229155	Bos taurus Friend leukemia virus integration 1 (FLI1), mRNA. [Source:RefSeq mRNA;Acc:NM_001046298]
ENSBTAG00000014421	PBX2	23	1.13975	1.983	0.343278	0.300258	-0.04302	Bos taurus pre-B-cell leukemia homeobox 2 (PBX2), mRNA. [Source:RefSeq mRNA;Acc:NM_001256883]
ENSBTAG00000009496	STAT5A	19	1.1496	2.13358	0.719652	0.575632	-0.14402	Bos taurus signal transducer and activator of transcription 5A (STAT5A), mRNA. [Source:RefSeq mRNA;Acc:NM_001012673]
ENSBTAG00000047572	ZNF789	25	1.19018	2.09181	0.28541	0.293677	0.00826667	zinc finger protein 789 [Source:HGNC Symbol;Acc:HGNC:27801]
ENSBTAG00000005286	TGIF2	13	1.33589	1.9966	0.624468	0.460518	-0.16395	TGFB-induced factor homeobox 2 [Source:HGNC Symbol;Acc:HGNC:15764]
ENSBTAG00000013352	NKX2-8	21	1.38005	3.15739	6.84054	6.16553	-0.675003	Bos taurus NK2 homeobox 8 (NKX2-8), mRNA. [Source:RefSeq mRNA;Acc:NM_001192163]
ENSBTAG00000013873	MSX2	20	1.41183	3.08967	7.13408	6.48719	-0.646883	Bos taurus msh homeobox 2 (MSX2), mRNA. [Source:RefSeq mRNA;Acc:NM_001079614]
ENSBTAG00000011003	IKZF3	19	1.42667	2.03345	1.28717	0.908437	-0.378732	IKAROS family zinc finger 3 (Aiolos) [Source:HGNC Symbol;Acc:HGNC:13178]
ENSBTAG00000002341	ETS1	29	1.70755	1.99073	1.34251	1.27304	-0.069475	Bos taurus v-ets erythroblastosis virus E26 oncogene homolog 1 (avian) (ETS1), mRNA. [Source:RefSeq mRNA;Acc:NM_001099106]
ENSBTAG00000014786	PBRM1	22	1.79498	2.07241	0.543287	0.46421	-0.0790767	polybromo 1 [Source:HGNC Symbol;Acc:HGNC:30064]
ENSBTAG00000007592	RARG	5	1.92081	2.61317	0.28677	0.276313	-0.0104567	Bos taurus retinoic acid receptor, gamma (RARG), mRNA. [Source:RefSeq mRNA;Acc:NM_001130756]
ENSBTAG00000040442	Novel gene	18	2.02232	0.651695	0.166835	0.243958	0.0771233	Uncharacterized protein [Source:UniProtKB/TrEMBL;Acc:G5E5T7]
ENSBTAG00000014862	Novel gene	16	2.3514	1.88835	1.23535	1.95134	0.715987	Uncharacterized protein
ENSBTAG00000001866	EMX1	11	2.35544	2.56688	2.94764	3.286	0.338362	empty spiracles homeobox 1 [Source:HGNC Symbol;Acc:HGNC:3340]
ENSBTAG00000004602	PITX1	7	2.35761	2.11727	6.16179	6.15454	-0.00725333	Bos taurus paired-like homeodomain 1 (PITX1), mRNA. [Source:RefSeq mRNA;Acc:NM_001205300]
ENSBTAG00000016074	Novel gene	15	2.40112	2.00535	0.41114	0.462347	0.0512067	Uncharacterized protein [Source:UniProtKB/TrEMBL;Acc:F1N5N1]
ENSBTAG00000009017	NR5A1	11	2.73472	2.89425	5.10533	4.57991	-0.525427	Bos taurus nuclear receptor subfamily 5, group A, member 1 (NR5A1), mRNA. [Source:RefSeq mRNA;Acc:NM_174403]
