# Supplementary material for: STAT6, PBX2, and PBRM1 Emerge as Predicted Regulators of 452 Differentially Expressed Genes Associated With Puberty in Brahman Heifers
Source: Front Genet. 2018 Mar 20;9:87. doi: 10.3389/fgene.2018.00087 (PMC5869259; doi:10.3389/fgene.2018.00087)
Supplement: Supplementary file 4 [file Data_Sheet_4.xlsx]

## Sheet: Nguyen_TableS4
Table S4. DAVID functional annotation chart results for liver list of differentially expressed (DE) genes and transcription factor that formed the predicted gene co-expression network
Count: the number of genes in the DE and TF list that are annotated within the term
Genes: Ensembl tag for the genes in the DE and TF list that are annotated to the term
Benjamini: P-value after Benjamini-Hochberg correction for multiple testing
FDR: False discovery rate
Category	Term	Count	PValue	Genes	Fold Enrichment	Benjamini	FDR
COG_ONTOLOGY	Transcription / Cell division and chromosome partitioning	26	3.9087e-12	ENSBTAG00000010069, ENSBTAG00000014749, ENSBTAG00000012636, ENSBTAG00000021789, ENSBTAG00000014751, ENSBTAG00000001919, ENSBTAG00000005882, ENSBTAG00000016829, ENSBTAG00000012629, ENSBTAG00000020327, ENSBTAG00000020302, ENSBTAG00000013306, ENSBTAG00000003902, ENSBTAG00000013460, ENSBTAG00000021115, ENSBTAG00000016735, ENSBTAG00000020185, ENSBTAG00000020854, ENSBTAG00000039711, ENSBTAG00000013142,…	4.15347	6.64471e-11	2.83007e-09
GOTERM_BP_FAT	GO:0045449~regulation of transcription	439	4.46899e-281	ENSBTAG00000015981, ENSBTAG00000007589, ENSBTAG00000012178, ENSBTAG00000001947, ENSBTAG00000017800, ENSBTAG00000012353, ENSBTAG00000001949, ENSBTAG00000008448, ENSBTAG00000013740, ENSBTAG00000015887, ENSBTAG00000020270, ENSBTAG00000019255, ENSBTAG00000040585, ENSBTAG00000012211, ENSBTAG00000012074, ENSBTAG00000002370, ENSBTAG00000013888, ENSBTAG00000039453, ENSBTAG00000018699, ENSBTAG00000012083,…	5.2717	9.46085e-278	7.73463e-278
GOTERM_BP_FAT	GO:0006355~regulation of transcription, DNA-dependent	372	3.54203e-269	ENSBTAG00000007589, ENSBTAG00000015981, ENSBTAG00000021795, ENSBTAG00000012178, ENSBTAG00000001947, ENSBTAG00000017800, ENSBTAG00000012353, ENSBTAG00000001949, ENSBTAG00000008448, ENSBTAG00000015887, ENSBTAG00000003434, ENSBTAG00000009975, ENSBTAG00000015386, ENSBTAG00000020270, ENSBTAG00000040585, ENSBTAG00000019255, ENSBTAG00000012074, ENSBTAG00000012211, ENSBTAG00000017405, ENSBTAG00000009979,…	6.48315	3.74924e-266	6.13031e-266
GOTERM_BP_FAT	GO:0051252~regulation of RNA metabolic process	372	1.46976e-263	ENSBTAG00000007589, ENSBTAG00000015981, ENSBTAG00000021795, ENSBTAG00000012178, ENSBTAG00000001947, ENSBTAG00000017800, ENSBTAG00000012353, ENSBTAG00000001949, ENSBTAG00000008448, ENSBTAG00000015887, ENSBTAG00000003434, ENSBTAG00000009975, ENSBTAG00000015386, ENSBTAG00000020270, ENSBTAG00000040585, ENSBTAG00000019255, ENSBTAG00000012074, ENSBTAG00000012211, ENSBTAG00000017405, ENSBTAG00000009979,…	6.32903	1.03716e-260	2.54377e-260
GOTERM_BP_FAT	GO:0006350~transcription	201	6.0715e-99	ENSBTAG00000015981, ENSBTAG00000007589, ENSBTAG00000012178, ENSBTAG00000001947, ENSBTAG00000012353, ENSBTAG00000001949, ENSBTAG00000013740, ENSBTAG00000019255, ENSBTAG00000012074, ENSBTAG00000012211, ENSBTAG00000017405, ENSBTAG00000039075, ENSBTAG00000001562, ENSBTAG00000021789, ENSBTAG00000013123, ENSBTAG00000005970, ENSBTAG00000016414, ENSBTAG00000010875, ENSBTAG00000013227, ENSBTAG00000031277,…	4.91536	3.21334e-96	1.05082e-95
GOTERM_BP_FAT	GO:0006357~regulation of transcription from RNA polymerase II promoter	99	8.45234e-46	ENSBTAG00000021795, ENSBTAG00000001241, ENSBTAG00000020270, ENSBTAG00000014153, ENSBTAG00000017035, ENSBTAG00000019043, ENSBTAG00000013888, ENSBTAG00000016550, ENSBTAG00000004561, ENSBTAG00000011234, ENSBTAG00000016414, ENSBTAG00000018710, ENSBTAG00000010875, ENSBTAG00000002952, ENSBTAG00000031277, ENSBTAG00000006631, ENSBTAG00000017542, ENSBTAG00000020701, ENSBTAG00000010069, ENSBTAG00000015015,…	4.89778	3.57872e-43	1.46287e-42
GOTERM_BP_FAT	GO:0051254~positive regulation of RNA metabolic process	77	6.92653e-40	ENSBTAG00000021795, ENSBTAG00000001241, ENSBTAG00000020270, ENSBTAG00000019255, ENSBTAG00000017243, ENSBTAG00000014153, ENSBTAG00000002341, ENSBTAG00000030956, ENSBTAG00000017035, ENSBTAG00000009496, ENSBTAG00000013888, ENSBTAG00000004561, ENSBTAG00000017150, ENSBTAG00000011865, ENSBTAG00000021943, ENSBTAG00000039916, ENSBTAG00000013279, ENSBTAG00000012139, ENSBTAG00000011234, ENSBTAG00000017851,…	5.51091	2.44391e-37	1.1988e-36
GOTERM_BP_FAT	GO:0045893~positive regulation of transcription, DNA-dependent	77	6.92653e-40	ENSBTAG00000021795, ENSBTAG00000001241, ENSBTAG00000020270, ENSBTAG00000019255, ENSBTAG00000017243, ENSBTAG00000014153, ENSBTAG00000002341, ENSBTAG00000030956, ENSBTAG00000017035, ENSBTAG00000009496, ENSBTAG00000013888, ENSBTAG00000004561, ENSBTAG00000017150, ENSBTAG00000011865, ENSBTAG00000021943, ENSBTAG00000039916, ENSBTAG00000013279, ENSBTAG00000012139, ENSBTAG00000011234, ENSBTAG00000017851,…	5.51091	2.44391e-37	1.1988e-36
GOTERM_BP_FAT	GO:0045941~positive regulation of transcription	85	7.59135e-40	ENSBTAG00000015981, ENSBTAG00000021795, ENSBTAG00000001241, ENSBTAG00000004879, ENSBTAG00000020270, ENSBTAG00000019255, ENSBTAG00000010649, ENSBTAG00000017243, ENSBTAG00000014153, ENSBTAG00000002341, ENSBTAG00000030956, ENSBTAG00000017035, ENSBTAG00000009496, ENSBTAG00000013888, ENSBTAG00000017150, ENSBTAG00000004561, ENSBTAG00000011865, ENSBTAG00000021943, ENSBTAG00000039916, ENSBTAG00000013279,…	4.98645	2.29584e-37	1.31386e-36
GOTERM_BP_FAT	GO:0010628~positive regulation of gene expression	86	1.82599e-39	ENSBTAG00000015981, ENSBTAG00000021795, ENSBTAG00000001241, ENSBTAG00000004879, ENSBTAG00000020270, ENSBTAG00000019255, ENSBTAG00000010649, ENSBTAG00000017243, ENSBTAG00000014153, ENSBTAG00000002341, ENSBTAG00000030956, ENSBTAG00000017035, ENSBTAG00000009496, ENSBTAG00000013888, ENSBTAG00000017150, ENSBTAG00000004561, ENSBTAG00000011865, ENSBTAG00000021943, ENSBTAG00000039916, ENSBTAG00000013279,…	4.88495	4.83202e-37	3.1603e-36
GOTERM_BP_FAT	GO:0045944~positive regulation of transcription from RNA polymerase II promoter	69	1.01368e-37	ENSBTAG00000021795, ENSBTAG00000001241, ENSBTAG00000020270, ENSBTAG00000017243, ENSBTAG00000014153, ENSBTAG00000002341, ENSBTAG00000017035, ENSBTAG00000009496, ENSBTAG00000013888, ENSBTAG00000004561, ENSBTAG00000011865, ENSBTAG00000039916, ENSBTAG00000013279, ENSBTAG00000012139, ENSBTAG00000011234, ENSBTAG00000017851, ENSBTAG00000007359, ENSBTAG00000007356, ENSBTAG00000004322, ENSBTAG00000018710,…	5.83269	2.3844e-35	1.75441e-34
GOTERM_BP_FAT	GO:0045935~positive regulation of nucleobase, nucleoside, nucleotide and nucleic acid metabolic process	86	1.53693e-36	ENSBTAG00000015981, ENSBTAG00000021795, ENSBTAG00000001241, ENSBTAG00000004879, ENSBTAG00000020270, ENSBTAG00000019255, ENSBTAG00000010649, ENSBTAG00000017243, ENSBTAG00000014153, ENSBTAG00000002341, ENSBTAG00000030956, ENSBTAG00000017035, ENSBTAG00000009496, ENSBTAG00000013888, ENSBTAG00000017150, ENSBTAG00000004561, ENSBTAG00000011865, ENSBTAG00000021943, ENSBTAG00000039916, ENSBTAG00000013279,…	4.54806	3.25368e-34	2.66002e-33
GOTERM_BP_FAT	GO:0010557~positive regulation of macromolecule biosynthetic process	88	1.84279e-35	ENSBTAG00000015981, ENSBTAG00000021795, ENSBTAG00000001241, ENSBTAG00000004879, ENSBTAG00000020270, ENSBTAG00000019255, ENSBTAG00000010649, ENSBTAG00000017243, ENSBTAG00000014153, ENSBTAG00000002341, ENSBTAG00000030956, ENSBTAG00000007445, ENSBTAG00000017035, ENSBTAG00000009496, ENSBTAG00000013888, ENSBTAG00000017150, ENSBTAG00000004561, ENSBTAG00000011865, ENSBTAG00000021943, ENSBTAG00000039916,…	4.33361	3.54654e-33	3.18938e-32
GOTERM_BP_FAT	GO:0051173~positive regulation of nitrogen compound metabolic process	86	3.40686e-35	ENSBTAG00000015981, ENSBTAG00000021795, ENSBTAG00000001241, ENSBTAG00000004879, ENSBTAG00000020270, ENSBTAG00000019255, ENSBTAG00000010649, ENSBTAG00000017243, ENSBTAG00000014153, ENSBTAG00000002341, ENSBTAG00000030956, ENSBTAG00000017035, ENSBTAG00000009496, ENSBTAG00000013888, ENSBTAG00000017150, ENSBTAG00000004561, ENSBTAG00000011865, ENSBTAG00000021943, ENSBTAG00000039916, ENSBTAG00000013279,…	4.39646	6.01027e-33	5.89637e-32
GOTERM_BP_FAT	GO:0031328~positive regulation of cellular biosynthetic process	88	1.59995e-33	ENSBTAG00000015981, ENSBTAG00000021795, ENSBTAG00000001241, ENSBTAG00000004879, ENSBTAG00000020270, ENSBTAG00000019255, ENSBTAG00000010649, ENSBTAG00000017243, ENSBTAG00000014153, ENSBTAG00000002341, ENSBTAG00000030956, ENSBTAG00000007445, ENSBTAG00000017035, ENSBTAG00000009496, ENSBTAG00000013888, ENSBTAG00000017150, ENSBTAG00000004561, ENSBTAG00000011865, ENSBTAG00000021943, ENSBTAG00000039916,…	4.12545	2.60546e-31	2.76909e-30
GOTERM_BP_FAT	GO:0009891~positive regulation of biosynthetic process	88	5.101e-33	ENSBTAG00000015981, ENSBTAG00000021795, ENSBTAG00000001241, ENSBTAG00000004879, ENSBTAG00000020270, ENSBTAG00000019255, ENSBTAG00000010649, ENSBTAG00000017243, ENSBTAG00000014153, ENSBTAG00000002341, ENSBTAG00000030956, ENSBTAG00000007445, ENSBTAG00000017035, ENSBTAG00000009496, ENSBTAG00000013888, ENSBTAG00000017150, ENSBTAG00000004561, ENSBTAG00000011865, ENSBTAG00000021943, ENSBTAG00000039916,…	4.0721	7.71345e-31	8.82848e-30
GOTERM_BP_FAT	GO:0010604~positive regulation of macromolecule metabolic process	90	7.0835e-29	ENSBTAG00000015981, ENSBTAG00000021795, ENSBTAG00000001241, ENSBTAG00000004879, ENSBTAG00000020270, ENSBTAG00000019255, ENSBTAG00000010649, ENSBTAG00000017243, ENSBTAG00000014153, ENSBTAG00000002341, ENSBTAG00000030956, ENSBTAG00000007445, ENSBTAG00000017035, ENSBTAG00000009496, ENSBTAG00000013888, ENSBTAG00000017150, ENSBTAG00000004561, ENSBTAG00000011865, ENSBTAG00000021943, ENSBTAG00000039916,…	3.57851	9.99718e-27	1.22597e-25
GOTERM_BP_FAT	GO:0016481~negative regulation of transcription	55	3.36404e-21	ENSBTAG00000017599, ENSBTAG00000020270, ENSBTAG00000009863, ENSBTAG00000011266, ENSBTAG00000010745, ENSBTAG00000019043, ENSBTAG00000013888, ENSBTAG00000016550, ENSBTAG00000011865, ENSBTAG00000039916, ENSBTAG00000013279, ENSBTAG00000012656, ENSBTAG00000002333, ENSBTAG00000017851, ENSBTAG00000013757, ENSBTAG00000007359, ENSBTAG00000016414, ENSBTAG00000010875, ENSBTAG00000037393, ENSBTAG00000020701,…	4.18762	4.45104e-19	5.82225e-18
GOTERM_BP_FAT	GO:0010629~negative regulation of gene expression	57	2.24494e-20	ENSBTAG00000017599, ENSBTAG00000020270, ENSBTAG00000009863, ENSBTAG00000011266, ENSBTAG00000010745, ENSBTAG00000008409, ENSBTAG00000019043, ENSBTAG00000013888, ENSBTAG00000016550, ENSBTAG00000011865, ENSBTAG00000001096, ENSBTAG00000039916, ENSBTAG00000013279, ENSBTAG00000012656, ENSBTAG00000002333, ENSBTAG00000017851, ENSBTAG00000013757, ENSBTAG00000007359, ENSBTAG00000016414, ENSBTAG00000010875,…	3.9226	2.79561e-18	3.8854e-17
GOTERM_BP_FAT	GO:0045892~negative regulation of transcription, DNA-dependent	47	4.82362e-20	ENSBTAG00000017599, ENSBTAG00000010069, ENSBTAG00000017729, ENSBTAG00000011598, ENSBTAG00000008138, ENSBTAG00000015217, ENSBTAG00000014862, ENSBTAG00000020270, ENSBTAG00000018007, ENSBTAG00000018103, ENSBTAG00000000753, ENSBTAG00000011266, ENSBTAG00000009863, ENSBTAG00000001069, ENSBTAG00000000569, ENSBTAG00000020643, ENSBTAG00000009950, ENSBTAG00000008063, ENSBTAG00000019043, ENSBTAG00000013888,…	4.587	5.67311e-18	8.3484e-17
GOTERM_BP_FAT	GO:0051253~negative regulation of RNA metabolic process	47	7.51739e-20	ENSBTAG00000017599, ENSBTAG00000010069, ENSBTAG00000017729, ENSBTAG00000011598, ENSBTAG00000008138, ENSBTAG00000015217, ENSBTAG00000014862, ENSBTAG00000020270, ENSBTAG00000018007, ENSBTAG00000018103, ENSBTAG00000000753, ENSBTAG00000011266, ENSBTAG00000009863, ENSBTAG00000001069, ENSBTAG00000000569, ENSBTAG00000020643, ENSBTAG00000009950, ENSBTAG00000008063, ENSBTAG00000019043, ENSBTAG00000013888,…	4.54568	8.37595e-18	1.30106e-16
GOTERM_BP_FAT	GO:0045934~negative regulation of nucleobase, nucleoside, nucleotide and nucleic acid metabolic process	55	1.91789e-19	ENSBTAG00000017599, ENSBTAG00000020270, ENSBTAG00000009863, ENSBTAG00000011266, ENSBTAG00000010745, ENSBTAG00000019043, ENSBTAG00000013888, ENSBTAG00000016550, ENSBTAG00000011865, ENSBTAG00000039916, ENSBTAG00000013279, ENSBTAG00000012656, ENSBTAG00000002333, ENSBTAG00000017851, ENSBTAG00000013757, ENSBTAG00000007359, ENSBTAG00000016414, ENSBTAG00000010875, ENSBTAG00000037393, ENSBTAG00000020701,…	3.88457	2.03008e-17	3.31935e-16
GOTERM_BP_FAT	GO:0051172~negative regulation of nitrogen compound metabolic process	55	3.80725e-19	ENSBTAG00000017599, ENSBTAG00000020270, ENSBTAG00000009863, ENSBTAG00000011266, ENSBTAG00000010745, ENSBTAG00000019043, ENSBTAG00000013888, ENSBTAG00000016550, ENSBTAG00000011865, ENSBTAG00000039916, ENSBTAG00000013279, ENSBTAG00000012656, ENSBTAG00000002333, ENSBTAG00000017851, ENSBTAG00000013757, ENSBTAG00000007359, ENSBTAG00000016414, ENSBTAG00000010875, ENSBTAG00000037393, ENSBTAG00000020701,…	3.83412	3.83807e-17	6.58934e-16
GOTERM_BP_FAT	GO:0010558~negative regulation of macromolecule biosynthetic process	56	1.15466e-17	ENSBTAG00000017599, ENSBTAG00000020270, ENSBTAG00000009863, ENSBTAG00000011266, ENSBTAG00000010745, ENSBTAG00000007062, ENSBTAG00000019043, ENSBTAG00000013888, ENSBTAG00000016550, ENSBTAG00000011865, ENSBTAG00000039916, ENSBTAG00000013279, ENSBTAG00000012656, ENSBTAG00000002333, ENSBTAG00000017851, ENSBTAG00000013757, ENSBTAG00000007359, ENSBTAG00000016414, ENSBTAG00000010875, ENSBTAG00000037393,…	3.53641	1.1111e-15	1.99841e-14
GOTERM_BP_FAT	GO:0000122~negative regulation of transcription from RNA polymerase II promoter	37	2.08758e-17	ENSBTAG00000017599, ENSBTAG00000010069, ENSBTAG00000017729, ENSBTAG00000011598, ENSBTAG00000008138, ENSBTAG00000015217, ENSBTAG00000014862, ENSBTAG00000018007, ENSBTAG00000018103, ENSBTAG00000000753, ENSBTAG00000001069, ENSBTAG00000000569, ENSBTAG00000020643, ENSBTAG00000009950, ENSBTAG00000008063, ENSBTAG00000019043, ENSBTAG00000013888, ENSBTAG00000021158, ENSBTAG00000007718, ENSBTAG00000016550,…	5.02804	1.92148e-15	3.61305e-14
GOTERM_BP_FAT	GO:0031327~negative regulation of cellular biosynthetic process	56	2.7937e-17	ENSBTAG00000017599, ENSBTAG00000020270, ENSBTAG00000009863, ENSBTAG00000011266, ENSBTAG00000010745, ENSBTAG00000007062, ENSBTAG00000019043, ENSBTAG00000013888, ENSBTAG00000016550, ENSBTAG00000011865, ENSBTAG00000039916, ENSBTAG00000013279, ENSBTAG00000012656, ENSBTAG00000002333, ENSBTAG00000017851, ENSBTAG00000013757, ENSBTAG00000007359, ENSBTAG00000016414, ENSBTAG00000010875, ENSBTAG00000037393,…	3.47509	2.46428e-15	4.83516e-14
GOTERM_BP_FAT	GO:0009890~negative regulation of biosynthetic process	56	1.52234e-16	ENSBTAG00000017599, ENSBTAG00000020270, ENSBTAG00000009863, ENSBTAG00000011266, ENSBTAG00000010745, ENSBTAG00000007062, ENSBTAG00000019043, ENSBTAG00000013888, ENSBTAG00000016550, ENSBTAG00000011865, ENSBTAG00000039916, ENSBTAG00000013279, ENSBTAG00000012656, ENSBTAG00000002333, ENSBTAG00000017851, ENSBTAG00000013757, ENSBTAG00000007359, ENSBTAG00000016414, ENSBTAG00000010875, ENSBTAG00000037393,…	3.3586	9.4369e-15	1.88738e-13
GOTERM_BP_FAT	GO:0010605~negative regulation of macromolecule metabolic process	60	3.7821e-15	ENSBTAG00000017599, ENSBTAG00000020270, ENSBTAG00000009863, ENSBTAG00000011266, ENSBTAG00000010745, ENSBTAG00000007062, ENSBTAG00000008409, ENSBTAG00000019043, ENSBTAG00000013888, ENSBTAG00000016550, ENSBTAG00000011865, ENSBTAG00000001096, ENSBTAG00000039916, ENSBTAG00000013279, ENSBTAG00000007766, ENSBTAG00000012656, ENSBTAG00000002333, ENSBTAG00000017851, ENSBTAG00000013757, ENSBTAG00000007359,…	3.00996	3.0731e-13	6.52811e-12
GOTERM_BP_FAT	GO:0048568~embryonic organ development	25	3.94712e-12	ENSBTAG00000020751, ENSBTAG00000003304, ENSBTAG00000008139, ENSBTAG00000011598, ENSBTAG00000008138, ENSBTAG00000021037, ENSBTAG00000001096, ENSBTAG00000003021, ENSBTAG00000012139, ENSBTAG00000001063, ENSBTAG00000012074, ENSBTAG00000012211, ENSBTAG00000005546, ENSBTAG00000039581, ENSBTAG00000021427, ENSBTAG00000012046, ENSBTAG00000016030, ENSBTAG00000013213, ENSBTAG00000005425, ENSBTAG00000006083,…	5.16132	3.09479e-10	6.83131e-09
GOTERM_BP_FAT	GO:0003002~regionalization	27	4.81408e-12	ENSBTAG00000008139, ENSBTAG00000002733, ENSBTAG00000008138, ENSBTAG00000015217, ENSBTAG00000003238, ENSBTAG00000001063, ENSBTAG00000012211, ENSBTAG00000005546, ENSBTAG00000018007, ENSBTAG00000039581, ENSBTAG00000021427, ENSBTAG00000011266, ENSBTAG00000000569, ENSBTAG00000016030, ENSBTAG00000006879, ENSBTAG00000004710, ENSBTAG00000001755, ENSBTAG00000007718, ENSBTAG00000004561, ENSBTAG00000003304,…	4.7518	3.63976e-10	8.33181e-09
GOTERM_BP_FAT	GO:0007389~pattern specification process	30	6.99317e-11	ENSBTAG00000040361, ENSBTAG00000008139, ENSBTAG00000002733, ENSBTAG00000008138, ENSBTAG00000015217, ENSBTAG00000003238, ENSBTAG00000001063, ENSBTAG00000012211, ENSBTAG00000018007, ENSBTAG00000005546, ENSBTAG00000021427, ENSBTAG00000011266, ENSBTAG00000039581, ENSBTAG00000000569, ENSBTAG00000016030, ENSBTAG00000006879, ENSBTAG00000004710, ENSBTAG00000001755, ENSBTAG00000007718, ENSBTAG00000004561,…	3.92764	5.10502e-09	1.21033e-07
GOTERM_BP_FAT	GO:0048598~embryonic morphogenesis	34	9.58634e-11	ENSBTAG00000021795, ENSBTAG00000008139, ENSBTAG00000011598, ENSBTAG00000008138, ENSBTAG00000001063, ENSBTAG00000012211, ENSBTAG00000005546, ENSBTAG00000005716, ENSBTAG00000011266, ENSBTAG00000021427, ENSBTAG00000039581, ENSBTAG00000001069, ENSBTAG00000000569, ENSBTAG00000009950, ENSBTAG00000013213, ENSBTAG00000016920, ENSBTAG00000016030, ENSBTAG00000006879, ENSBTAG00000008409, ENSBTAG00000007718,…	3.50969	6.76476e-09	1.65914e-07
GOTERM_BP_FAT	GO:0009952~anterior/posterior pattern formation	22	1.16251e-10	ENSBTAG00000003304, ENSBTAG00000004561, ENSBTAG00000006919, ENSBTAG00000008139, ENSBTAG00000008138, ENSBTAG00000003238, ENSBTAG00000001063, ENSBTAG00000012211, ENSBTAG00000005546, ENSBTAG00000018007, ENSBTAG00000020819, ENSBTAG00000039581, ENSBTAG00000021427, ENSBTAG00000011266, ENSBTAG00000000569, ENSBTAG00000016030, ENSBTAG00000005425, ENSBTAG00000006879, ENSBTAG00000004710, ENSBTAG00000001755,…	5.13439	7.9388e-09	2.01199e-07
GOTERM_BP_FAT	GO:0048562~embryonic organ morphogenesis	20	3.87879e-10	ENSBTAG00000003304, ENSBTAG00000008139, ENSBTAG00000011598, ENSBTAG00000008138, ENSBTAG00000001096, ENSBTAG00000003021, ENSBTAG00000012139, ENSBTAG00000001063, ENSBTAG00000012211, ENSBTAG00000005546, ENSBTAG00000039581, ENSBTAG00000021427, ENSBTAG00000016030, ENSBTAG00000013213, ENSBTAG00000005425, ENSBTAG00000006631, ENSBTAG00000020053, ENSBTAG00000014560, ENSBTAG00000031277, ENSBTAG00000008409	5.36777	2.56606e-08	6.71315e-07
GOTERM_BP_FAT	GO:0043009~chordate embryonic development	40	1.16124e-09	ENSBTAG00000020751, ENSBTAG00000021795, ENSBTAG00000008139, ENSBTAG00000008138, ENSBTAG00000005734, ENSBTAG00000015217, ENSBTAG00000003238, ENSBTAG00000001063, ENSBTAG00000018823, ENSBTAG00000012211, ENSBTAG00000022255, ENSBTAG00000009663, ENSBTAG00000012074, ENSBTAG00000005546, ENSBTAG00000021427, ENSBTAG00000039581, ENSBTAG00000001069, ENSBTAG00000000569, ENSBTAG00000009950, ENSBTAG00000012046,…	2.88202	7.44956e-08	2.0098e-06
GOTERM_BP_FAT	GO:0009792~embryonic development ending in birth or egg hatching	40	1.43427e-09	ENSBTAG00000020751, ENSBTAG00000021795, ENSBTAG00000008139, ENSBTAG00000008138, ENSBTAG00000005734, ENSBTAG00000015217, ENSBTAG00000003238, ENSBTAG00000001063, ENSBTAG00000018823, ENSBTAG00000012211, ENSBTAG00000022255, ENSBTAG00000009663, ENSBTAG00000012074, ENSBTAG00000005546, ENSBTAG00000021427, ENSBTAG00000039581, ENSBTAG00000001069, ENSBTAG00000000569, ENSBTAG00000009950, ENSBTAG00000012046,…	2.86281	8.93046e-08	2.48234e-06
GOTERM_BP_FAT	GO:0045165~cell fate commitment	21	1.51832e-09	ENSBTAG00000004561, ENSBTAG00000006919, ENSBTAG00000011598, ENSBTAG00000008138, ENSBTAG00000002733, ENSBTAG00000022360, ENSBTAG00000015217, ENSBTAG00000001241, ENSBTAG00000021772, ENSBTAG00000012139, ENSBTAG00000001333, ENSBTAG00000017243, ENSBTAG00000001069, ENSBTAG00000000569, ENSBTAG00000009950, ENSBTAG00000016030, ENSBTAG00000002835, ENSBTAG00000006879, ENSBTAG00000002952, ENSBTAG00000001755,…	4.79673	9.18368e-08	2.62781e-06
GOTERM_BP_FAT	GO:0048732~gland development	21	2.37982e-09	ENSBTAG00000004561, ENSBTAG00000008139, ENSBTAG00000011598, ENSBTAG00000012139, ENSBTAG00000012211, ENSBTAG00000021427, ENSBTAG00000007359, ENSBTAG00000016138, ENSBTAG00000000569, ENSBTAG00000009017, ENSBTAG00000019472, ENSBTAG00000010125, ENSBTAG00000017035, ENSBTAG00000002952, ENSBTAG00000010682, ENSBTAG00000002849, ENSBTAG00000006631, ENSBTAG00000008756, ENSBTAG00000009496, ENSBTAG00000014217,…	4.6968	1.39946e-07	4.11883e-06
GOTERM_BP_FAT	GO:0010551~regulation of specific transcription from RNA polymerase II promoter	16	3.38095e-09	ENSBTAG00000021795, ENSBTAG00000004561, ENSBTAG00000005734, ENSBTAG00000015217, ENSBTAG00000001333, ENSBTAG00000020270, ENSBTAG00000008523, ENSBTAG00000017851, ENSBTAG00000001069, ENSBTAG00000000569, ENSBTAG00000010745, ENSBTAG00000015101, ENSBTAG00000016414, ENSBTAG00000003264, ENSBTAG00000008063, ENSBTAG00000020701	6.13459	1.93445e-07	5.85153e-06
GOTERM_BP_FAT	GO:0035270~endocrine system development	15	1.05064e-08	ENSBTAG00000021795, ENSBTAG00000004561, ENSBTAG00000008139, ENSBTAG00000011598, ENSBTAG00000012139, ENSBTAG00000012211, ENSBTAG00000021427, ENSBTAG00000007359, ENSBTAG00000016138, ENSBTAG00000000569, ENSBTAG00000009017, ENSBTAG00000019472, ENSBTAG00000002952, ENSBTAG00000006631, ENSBTAG00000014217	6.19358	5.85317e-07	1.81838e-05
GOTERM_BP_FAT	GO:0032583~regulation of gene-specific transcription	17	5.17013e-08	ENSBTAG00000021795, ENSBTAG00000004561, ENSBTAG00000005734, ENSBTAG00000021037, ENSBTAG00000015217, ENSBTAG00000001333, ENSBTAG00000020270, ENSBTAG00000008523, ENSBTAG00000017851, ENSBTAG00000001069, ENSBTAG00000000569, ENSBTAG00000010745, ENSBTAG00000015101, ENSBTAG00000016414, ENSBTAG00000003264, ENSBTAG00000008063, ENSBTAG00000020701	4.93254	2.80645e-06	8.94811e-05
GOTERM_BP_FAT	GO:0030902~hindbrain development	11	8.7917e-08	ENSBTAG00000007589, ENSBTAG00000000569, ENSBTAG00000008138, ENSBTAG00000002835, ENSBTAG00000001173, ENSBTAG00000006631, ENSBTAG00000007766, ENSBTAG00000003107, ENSBTAG00000001755, ENSBTAG00000004710, ENSBTAG00000027442	7.87273	4.653e-06	0.000152161
GOTERM_BP_FAT	GO:0048706~embryonic skeletal system development	13	1.94723e-07	ENSBTAG00000039581, ENSBTAG00000021427, ENSBTAG00000008139, ENSBTAG00000008138, ENSBTAG00000013213, ENSBTAG00000016030, ENSBTAG00000003021, ENSBTAG00000015217, ENSBTAG00000012139, ENSBTAG00000020053, ENSBTAG00000001063, ENSBTAG00000012211, ENSBTAG00000005546	6.06791	1.00543e-05	0.000337013
GOTERM_BP_FAT	GO:0042127~regulation of cell proliferation	49	2.3635e-07	ENSBTAG00000004498, ENSBTAG00000018823, ENSBTAG00000017243, ENSBTAG00000009223, ENSBTAG00000011266, ENSBTAG00000007445, ENSBTAG00000007062, ENSBTAG00000024275, ENSBTAG00000008409, ENSBTAG00000009496, ENSBTAG00000004561, ENSBTAG00000013279, ENSBTAG00000039916, ENSBTAG00000003107, ENSBTAG00000016414, ENSBTAG00000010875, ENSBTAG00000002952, ENSBTAG00000006631, ENSBTAG00000014560, ENSBTAG00000014217,…	2.17372	1.19131e-05	0.000409057
GOTERM_BP_FAT	GO:0045597~positive regulation of cell differentiation	24	2.43235e-07	ENSBTAG00000004561, ENSBTAG00000006919, ENSBTAG00000011598, ENSBTAG00000005734, ENSBTAG00000013279, ENSBTAG00000021772, ENSBTAG00000039916, ENSBTAG00000008134, ENSBTAG00000001333, ENSBTAG00000011234, ENSBTAG00000012083, ENSBTAG00000004279, ENSBTAG00000002333, ENSBTAG00000012046, ENSBTAG00000012855, ENSBTAG00000002835, ENSBTAG00000016920, ENSBTAG00000010125, ENSBTAG00000014560, ENSBTAG00000024275,…	3.34614	1.1975e-05	0.000420974
GOTERM_BP_FAT	GO:0048704~embryonic skeletal system morphogenesis	11	4.788e-07	ENSBTAG00000039581, ENSBTAG00000021427, ENSBTAG00000008139, ENSBTAG00000008138, ENSBTAG00000013213, ENSBTAG00000016030, ENSBTAG00000012139, ENSBTAG00000020053, ENSBTAG00000001063, ENSBTAG00000012211, ENSBTAG00000005546	6.94652	2.30365e-05	0.000828672
GOTERM_BP_FAT	GO:0048663~neuron fate commitment	10	6.41466e-07	ENSBTAG00000004561, ENSBTAG00000006919, ENSBTAG00000000569, ENSBTAG00000011598, ENSBTAG00000009950, ENSBTAG00000002733, ENSBTAG00000016030, ENSBTAG00000015217, ENSBTAG00000001241, ENSBTAG00000013888	7.66824	3.0177e-05	0.0011102
GOTERM_BP_FAT	GO:0003006~reproductive developmental process	23	2.65412e-06	ENSBTAG00000021795, ENSBTAG00000011598, ENSBTAG00000008113, ENSBTAG00000017800, ENSBTAG00000021772, ENSBTAG00000021827, ENSBTAG00000011234, ENSBTAG00000009663, ENSBTAG00000022255, ENSBTAG00000000502, ENSBTAG00000012116, ENSBTAG00000007916, ENSBTAG00000011266, ENSBTAG00000016138, ENSBTAG00000012046, ENSBTAG00000009017, ENSBTAG00000015101, ENSBTAG00000016414, ENSBTAG00000010125, ENSBTAG00000031277,…	3.04836	0.00012214	0.00459347
GOTERM_BP_FAT	GO:0001501~skeletal system development	27	3.31719e-06	ENSBTAG00000008139, ENSBTAG00000008138, ENSBTAG00000015217, ENSBTAG00000021772, ENSBTAG00000001063, ENSBTAG00000012211, ENSBTAG00000005546, ENSBTAG00000039581, ENSBTAG00000021427, ENSBTAG00000011266, ENSBTAG00000020643, ENSBTAG00000010745, ENSBTAG00000016030, ENSBTAG00000013213, ENSBTAG00000006879, ENSBTAG00000007062, ENSBTAG00000008409, ENSBTAG00000003304, ENSBTAG00000022360, ENSBTAG00000003021,…	2.70897	0.000149404	0.00574101
GOTERM_BP_FAT	GO:0048705~skeletal system morphogenesis	16	9.38956e-06	ENSBTAG00000008139, ENSBTAG00000008138, ENSBTAG00000001096, ENSBTAG00000012139, ENSBTAG00000001063, ENSBTAG00000012211, ENSBTAG00000005546, ENSBTAG00000021427, ENSBTAG00000039581, ENSBTAG00000010745, ENSBTAG00000020643, ENSBTAG00000016030, ENSBTAG00000013213, ENSBTAG00000015894, ENSBTAG00000020053, ENSBTAG00000008409	3.7341	0.000414035	0.0162496
GOTERM_BP_FAT	GO:0045596~negative regulation of cell differentiation	19	9.98575e-06	ENSBTAG00000004561, ENSBTAG00000011598, ENSBTAG00000008138, ENSBTAG00000015217, ENSBTAG00000001241, ENSBTAG00000039916, ENSBTAG00000008134, ENSBTAG00000001333, ENSBTAG00000012083, ENSBTAG00000011266, ENSBTAG00000001069, ENSBTAG00000020355, ENSBTAG00000000569, ENSBTAG00000010125, ENSBTAG00000020578, ENSBTAG00000020053, ENSBTAG00000014560, ENSBTAG00000008063, ENSBTAG00000009496	3.2377	0.000431334	0.0172813
GOTERM_BP_FAT	GO:0051960~regulation of nervous system development	17	1.10022e-05	ENSBTAG00000004561, ENSBTAG00000011598, ENSBTAG00000008138, ENSBTAG00000022360, ENSBTAG00000015217, ENSBTAG00000001241, ENSBTAG00000008134, ENSBTAG00000012139, ENSBTAG00000012083, ENSBTAG00000003107, ENSBTAG00000004279, ENSBTAG00000001069, ENSBTAG00000000569, ENSBTAG00000006631, ENSBTAG00000024275, ENSBTAG00000013888, ENSBTAG00000007718	3.50969	0.000465729	0.0190402
GOTERM_BP_FAT	GO:0021515~cell differentiation in spinal cord	7	1.50203e-05	ENSBTAG00000004561, ENSBTAG00000009950, ENSBTAG00000002733, ENSBTAG00000016030, ENSBTAG00000003992, ENSBTAG00000001241, ENSBTAG00000014359	9.3936	0.000623301	0.025993
GOTERM_BP_FAT	GO:0001701~in utero embryonic development	24	1.56435e-05	ENSBTAG00000019094, ENSBTAG00000020751, ENSBTAG00000021795, ENSBTAG00000005734, ENSBTAG00000021037, ENSBTAG00000003021, ENSBTAG00000018823, ENSBTAG00000012074, ENSBTAG00000009663, ENSBTAG00000022255, ENSBTAG00000002333, ENSBTAG00000001069, ENSBTAG00000000040, ENSBTAG00000000569, ENSBTAG00000012046, ENSBTAG00000016920, ENSBTAG00000005425, ENSBTAG00000006083, ENSBTAG00000010875, ENSBTAG00000024275,…	2.68388	0.000636674	0.0270713
GOTERM_BP_FAT	GO:0048608~reproductive structure development	14	2.07178e-05	ENSBTAG00000007916, ENSBTAG00000016138, ENSBTAG00000021795, ENSBTAG00000008113, ENSBTAG00000009017, ENSBTAG00000015101, ENSBTAG00000021827, ENSBTAG00000010125, ENSBTAG00000011234, ENSBTAG00000031277, ENSBTAG00000009663, ENSBTAG00000022255, ENSBTAG00000009496, ENSBTAG00000013888	3.9552	0.000827207	0.035851
GOTERM_BP_FAT	GO:0007423~sensory organ development	21	2.36274e-05	ENSBTAG00000004561, ENSBTAG00000011017, ENSBTAG00000011598, ENSBTAG00000008138, ENSBTAG00000044192, ENSBTAG00000001096, ENSBTAG00000003021, ENSBTAG00000008134, ENSBTAG00000012139, ENSBTAG00000014153, ENSBTAG00000020819, ENSBTAG00000021523, ENSBTAG00000020355, ENSBTAG00000000569, ENSBTAG00000003172, ENSBTAG00000010682, ENSBTAG00000020053, ENSBTAG00000031277, ENSBTAG00000001755, ENSBTAG00000008409,…	2.85375	0.000925865	0.0408849
GOTERM_BP_FAT	GO:0007548~sex differentiation	15	2.55725e-05	ENSBTAG00000011598, ENSBTAG00000008113, ENSBTAG00000017800, ENSBTAG00000021827, ENSBTAG00000011234, ENSBTAG00000022255, ENSBTAG00000009663, ENSBTAG00000012116, ENSBTAG00000007916, ENSBTAG00000016138, ENSBTAG00000009017, ENSBTAG00000015101, ENSBTAG00000010125, ENSBTAG00000031277, ENSBTAG00000009496	3.65984	0.000983838	0.04425
GOTERM_BP_FAT	GO:0051094~positive regulation of developmental process	24	2.66892e-05	ENSBTAG00000004561, ENSBTAG00000006919, ENSBTAG00000011598, ENSBTAG00000005734, ENSBTAG00000013279, ENSBTAG00000021772, ENSBTAG00000039916, ENSBTAG00000008134, ENSBTAG00000001333, ENSBTAG00000011234, ENSBTAG00000012083, ENSBTAG00000004279, ENSBTAG00000002333, ENSBTAG00000012046, ENSBTAG00000012855, ENSBTAG00000002835, ENSBTAG00000016920, ENSBTAG00000010125, ENSBTAG00000014560, ENSBTAG00000024275,…	2.60255	0.00100845	0.0461819
GOTERM_BP_FAT	GO:0030900~forebrain development	16	2.90228e-05	ENSBTAG00000017599, ENSBTAG00000004561, ENSBTAG00000011598, ENSBTAG00000015217, ENSBTAG00000007766, ENSBTAG00000018007, ENSBTAG00000014359, ENSBTAG00000027442, ENSBTAG00000020302, ENSBTAG00000007359, ENSBTAG00000000569, ENSBTAG00000010875, ENSBTAG00000002952, ENSBTAG00000006631, ENSBTAG00000003027, ENSBTAG00000014217	3.43537	0.00107735	0.0502188
GOTERM_BP_FAT	GO:0060284~regulation of cell development	17	3.10451e-05	ENSBTAG00000004561, ENSBTAG00000006919, ENSBTAG00000011598, ENSBTAG00000008138, ENSBTAG00000022360, ENSBTAG00000015217, ENSBTAG00000001241, ENSBTAG00000039916, ENSBTAG00000008134, ENSBTAG00000012139, ENSBTAG00000012083, ENSBTAG00000004279, ENSBTAG00000001069, ENSBTAG00000000569, ENSBTAG00000024275, ENSBTAG00000013888, ENSBTAG00000007718	3.259	0.00113252	0.0537172
GOTERM_BP_FAT	GO:0050767~regulation of neurogenesis	15	3.4e-05	ENSBTAG00000004561, ENSBTAG00000011598, ENSBTAG00000008138, ENSBTAG00000022360, ENSBTAG00000015217, ENSBTAG00000001241, ENSBTAG00000008134, ENSBTAG00000012139, ENSBTAG00000012083, ENSBTAG00000004279, ENSBTAG00000001069, ENSBTAG00000000569, ENSBTAG00000024275, ENSBTAG00000013888, ENSBTAG00000007718	3.57851	0.00121924	0.0588286
GOTERM_BP_FAT	GO:0030878~thyroid gland development	6	3.7944e-05	ENSBTAG00000021427, ENSBTAG00000016138, ENSBTAG00000008139, ENSBTAG00000012139, ENSBTAG00000012211, ENSBTAG00000014217	10.7355	0.00133792	0.0656507
GOTERM_BP_FAT	GO:0045666~positive regulation of neuron differentiation	6	3.7944e-05	ENSBTAG00000011598, ENSBTAG00000008134, ENSBTAG00000012083, ENSBTAG00000004279, ENSBTAG00000013888, ENSBTAG00000007718	10.7355	0.00133792	0.0656507
GOTERM_BP_FAT	GO:0021510~spinal cord development	7	4.15134e-05	ENSBTAG00000004561, ENSBTAG00000009950, ENSBTAG00000002733, ENSBTAG00000016030, ENSBTAG00000003992, ENSBTAG00000001241, ENSBTAG00000014359	8.34986	0.00143971	0.0718244
GOTERM_BP_FAT	GO:0008285~negative regulation of cell proliferation	24	4.43178e-05	ENSBTAG00000020751, ENSBTAG00000004561, ENSBTAG00000004498, ENSBTAG00000006919, ENSBTAG00000013279, ENSBTAG00000008134, ENSBTAG00000001333, ENSBTAG00000017243, ENSBTAG00000027442, ENSBTAG00000009223, ENSBTAG00000011266, ENSBTAG00000020355, ENSBTAG00000001069, ENSBTAG00000002835, ENSBTAG00000016414, ENSBTAG00000010875, ENSBTAG00000010682, ENSBTAG00000007062, ENSBTAG00000002849, ENSBTAG00000020053,…	2.52601	0.00151213	0.0766746
GOTERM_BP_FAT	GO:0030855~epithelial cell differentiation	13	5.79245e-05	ENSBTAG00000004561, ENSBTAG00000017150, ENSBTAG00000005734, ENSBTAG00000012139, ENSBTAG00000021827, ENSBTAG00000001333, ENSBTAG00000012063, ENSBTAG00000009223, ENSBTAG00000004193, ENSBTAG00000030425, ENSBTAG00000002849, ENSBTAG00000004037, ENSBTAG00000013888	3.87672	0.00194461	0.100205
GOTERM_BP_FAT	GO:0030182~neuron differentiation	24	0.000113459	ENSBTAG00000015981, ENSBTAG00000004561, ENSBTAG00000006919, ENSBTAG00000011017, ENSBTAG00000011598, ENSBTAG00000008138, ENSBTAG00000002733, ENSBTAG00000022360, ENSBTAG00000015217, ENSBTAG00000003992, ENSBTAG00000001241, ENSBTAG00000008134, ENSBTAG00000003650, ENSBTAG00000020709, ENSBTAG00000007766, ENSBTAG00000014359, ENSBTAG00000003107, ENSBTAG00000020302, ENSBTAG00000021523, ENSBTAG00000000569,…	2.38567	0.00374618	0.196185
GOTERM_BP_FAT	GO:0045664~regulation of neuron differentiation	12	0.00016013	ENSBTAG00000004561, ENSBTAG00000000569, ENSBTAG00000011598, ENSBTAG00000008138, ENSBTAG00000022360, ENSBTAG00000001241, ENSBTAG00000008134, ENSBTAG00000012139, ENSBTAG00000012083, ENSBTAG00000004279, ENSBTAG00000013888, ENSBTAG00000007718	3.78901	0.00520215	0.276781
GOTERM_BP_FAT	GO:0007565~female pregnancy	10	0.000178241	ENSBTAG00000020751, ENSBTAG00000002758, ENSBTAG00000012046, ENSBTAG00000016414, ENSBTAG00000003021, ENSBTAG00000010125, ENSBTAG00000010682, ENSBTAG00000018823, ENSBTAG00000008197, ENSBTAG00000009496	4.47314	0.00570141	0.30804
GOTERM_BP_FAT	GO:0045137~development of primary sexual characteristics	12	0.000282982	ENSBTAG00000007916, ENSBTAG00000016138, ENSBTAG00000008113, ENSBTAG00000011598, ENSBTAG00000009017, ENSBTAG00000015101, ENSBTAG00000010125, ENSBTAG00000011234, ENSBTAG00000031277, ENSBTAG00000022255, ENSBTAG00000009663, ENSBTAG00000009496	3.57851	0.00890279	0.488638
GOTERM_BP_FAT	GO:0060429~epithelium development	17	0.000317586	ENSBTAG00000004561, ENSBTAG00000017150, ENSBTAG00000006919, ENSBTAG00000005734, ENSBTAG00000012139, ENSBTAG00000021827, ENSBTAG00000001333, ENSBTAG00000012211, ENSBTAG00000012063, ENSBTAG00000009223, ENSBTAG00000009950, ENSBTAG00000004193, ENSBTAG00000002849, ENSBTAG00000030425, ENSBTAG00000004037, ENSBTAG00000013888, ENSBTAG00000007718	2.72394	0.00984003	0.548235
GOTERM_BP_FAT	GO:0001889~liver development	7	0.000357382	ENSBTAG00000021795, ENSBTAG00000000569, ENSBTAG00000005734, ENSBTAG00000003021, ENSBTAG00000006083, ENSBTAG00000014560, ENSBTAG00000014217	6.2624	0.0109069	0.616734
GOTERM_BP_FAT	GO:0048534~hemopoietic or lymphoid organ development	22	0.000480348	ENSBTAG00000010069, ENSBTAG00000008139, ENSBTAG00000003021, ENSBTAG00000013279, ENSBTAG00000021772, ENSBTAG00000012139, ENSBTAG00000001333, ENSBTAG00000017824, ENSBTAG00000006017, ENSBTAG00000005546, ENSBTAG00000014153, ENSBTAG00000011266, ENSBTAG00000017405, ENSBTAG00000021427, ENSBTAG00000001069, ENSBTAG00000006083, ENSBTAG00000010125, ENSBTAG00000017560, ENSBTAG00000024275, ENSBTAG00000021187,…	2.27098	0.0144255	0.828106
GOTERM_BP_FAT	GO:0008406~gonad development	11	0.000575388	ENSBTAG00000007916, ENSBTAG00000016138, ENSBTAG00000008113, ENSBTAG00000009017, ENSBTAG00000015101, ENSBTAG00000010125, ENSBTAG00000011234, ENSBTAG00000031277, ENSBTAG00000022255, ENSBTAG00000009663, ENSBTAG00000009496	3.57851	0.0170148	0.991185
GOTERM_BP_FAT	GO:0002520~immune system development	23	0.000602974	ENSBTAG00000010069, ENSBTAG00000008139, ENSBTAG00000016533, ENSBTAG00000003021, ENSBTAG00000013279, ENSBTAG00000021772, ENSBTAG00000012139, ENSBTAG00000001333, ENSBTAG00000017824, ENSBTAG00000006017, ENSBTAG00000005546, ENSBTAG00000014153, ENSBTAG00000011266, ENSBTAG00000017405, ENSBTAG00000021427, ENSBTAG00000001069, ENSBTAG00000006083, ENSBTAG00000010125, ENSBTAG00000017560, ENSBTAG00000024275,…	2.18511	0.0175781	1.03847
GOTERM_BP_FAT	GO:0010552~positive regulation of specific transcription from RNA polymerase II promoter	8	0.000741257	ENSBTAG00000001069, ENSBTAG00000000569, ENSBTAG00000015101, ENSBTAG00000005734, ENSBTAG00000003264, ENSBTAG00000001333, ENSBTAG00000020270, ENSBTAG00000008523	4.77135	0.0212748	1.27519
GOTERM_BP_FAT	GO:0001654~eye development	14	0.000870471	ENSBTAG00000004561, ENSBTAG00000011017, ENSBTAG00000011598, ENSBTAG00000044192, ENSBTAG00000003021, ENSBTAG00000014153, ENSBTAG00000020819, ENSBTAG00000020355, ENSBTAG00000021523, ENSBTAG00000003172, ENSBTAG00000020053, ENSBTAG00000031277, ENSBTAG00000001755, ENSBTAG00000007718	2.8358	0.0246056	1.49591
GOTERM_BP_FAT	GO:0007507~heart development	19	0.000886066	ENSBTAG00000008113, ENSBTAG00000016533, ENSBTAG00000000602, ENSBTAG00000005734, ENSBTAG00000001241, ENSBTAG00000000656, ENSBTAG00000002333, ENSBTAG00000017851, ENSBTAG00000002551, ENSBTAG00000009950, ENSBTAG00000005425, ENSBTAG00000010875, ENSBTAG00000030425, ENSBTAG00000026246, ENSBTAG00000021187, ENSBTAG00000008197, ENSBTAG00000013873, ENSBTAG00000014217, ENSBTAG00000012500	2.34454	0.0247113	1.52251
GOTERM_BP_FAT	GO:0021517~ventral spinal cord development	5	0.000953635	ENSBTAG00000004561, ENSBTAG00000002733, ENSBTAG00000016030, ENSBTAG00000003992, ENSBTAG00000001241	8.94628	0.0262264	1.63772
GOTERM_BP_FAT	GO:0001890~placenta development	9	0.0010204	ENSBTAG00000020751, ENSBTAG00000021795, ENSBTAG00000012046, ENSBTAG00000016414, ENSBTAG00000021037, ENSBTAG00000003021, ENSBTAG00000001333, ENSBTAG00000008197, ENSBTAG00000017542	4.02583	0.0276783	1.75142
GOTERM_BP_FAT	GO:0043193~positive regulation of gene-specific transcription	9	0.0010204	ENSBTAG00000001069, ENSBTAG00000000569, ENSBTAG00000015101, ENSBTAG00000005734, ENSBTAG00000003264, ENSBTAG00000021037, ENSBTAG00000001333, ENSBTAG00000020270, ENSBTAG00000008523	4.02583	0.0276783	1.75142
GOTERM_BP_FAT	GO:0010553~negative regulation of specific transcription from RNA polymerase II promoter	6	0.00115929	ENSBTAG00000017851, ENSBTAG00000000569, ENSBTAG00000016414, ENSBTAG00000001333, ENSBTAG00000008063, ENSBTAG00000020701	6.44132	0.0309921	1.98757
GOTERM_BP_FAT	GO:0001825~blastocyst formation	6	0.00115929	ENSBTAG00000019094, ENSBTAG00000012046, ENSBTAG00000016920, ENSBTAG00000003021, ENSBTAG00000004710, ENSBTAG00000002333	6.44132	0.0309921	1.98757
GOTERM_BP_FAT	GO:0021983~pituitary gland development	6	0.00115929	ENSBTAG00000007359, ENSBTAG00000004561, ENSBTAG00000000569, ENSBTAG00000011598, ENSBTAG00000002952, ENSBTAG00000006631	6.44132	0.0309921	1.98757
GOTERM_BP_FAT	GO:0007517~muscle organ development	17	0.00119683	ENSBTAG00000015981, ENSBTAG00000016533, ENSBTAG00000000602, ENSBTAG00000005734, ENSBTAG00000012139, ENSBTAG00000003238, ENSBTAG00000007766, ENSBTAG00000018007, ENSBTAG00000004279, ENSBTAG00000017851, ENSBTAG00000009950, ENSBTAG00000016030, ENSBTAG00000014813, ENSBTAG00000010875, ENSBTAG00000014560, ENSBTAG00000031277, ENSBTAG00000012500	2.43339	0.0315818	2.0513
GOTERM_BP_FAT	GO:0043010~camera-type eye development	12	0.00120347	ENSBTAG00000004561, ENSBTAG00000020355, ENSBTAG00000011598, ENSBTAG00000011017, ENSBTAG00000044192, ENSBTAG00000003021, ENSBTAG00000031277, ENSBTAG00000020053, ENSBTAG00000014153, ENSBTAG00000001755, ENSBTAG00000020819, ENSBTAG00000007718	3.0673	0.0313635	2.06257
GOTERM_BP_FAT	GO:0010033~response to organic substance	30	0.00155031	ENSBTAG00000020751, ENSBTAG00000010069, ENSBTAG00000021795, ENSBTAG00000031544, ENSBTAG00000003650, ENSBTAG00000019255, ENSBTAG00000016138, ENSBTAG00000021523, ENSBTAG00000002551, ENSBTAG00000010745, ENSBTAG00000010125, ENSBTAG00000009496, ENSBTAG00000008409, ENSBTAG00000004710, ENSBTAG00000020616, ENSBTAG00000001936, ENSBTAG00000001096, ENSBTAG00000010215, ENSBTAG00000001333, ENSBTAG00000007766,…	1.82992	0.0397389	2.64953
GOTERM_BP_FAT	GO:0001655~urogenital system development	12	0.00181653	ENSBTAG00000011266, ENSBTAG00000006919, ENSBTAG00000008113, ENSBTAG00000008134, ENSBTAG00000012139, ENSBTAG00000006879, ENSBTAG00000021827, ENSBTAG00000020426, ENSBTAG00000017243, ENSBTAG00000004710, ENSBTAG00000013888, ENSBTAG00000012500	2.92787	0.0458555	3.09779
GOTERM_BP_FAT	GO:0048511~rhythmic process	9	0.0018339	ENSBTAG00000012178, ENSBTAG00000006754, ENSBTAG00000009017, ENSBTAG00000017763, ENSBTAG00000010125, ENSBTAG00000011234, ENSBTAG00000031277, ENSBTAG00000009496, ENSBTAG00000019697	3.71615	0.0457394	3.12697
GOTERM_BP_FAT	GO:0051789~response to protein stimulus	11	0.00191896	ENSBTAG00000010069, ENSBTAG00000031544, ENSBTAG00000004322, ENSBTAG00000010215, ENSBTAG00000010875, ENSBTAG00000010682, ENSBTAG00000030425, ENSBTAG00000003650, ENSBTAG00000019255, ENSBTAG00000021187, ENSBTAG00000013873	3.10766	0.0472559	3.26975
GOTERM_BP_FAT	GO:0045665~negative regulation of neuron differentiation	6	0.0019638	ENSBTAG00000004561, ENSBTAG00000000569, ENSBTAG00000011598, ENSBTAG00000008138, ENSBTAG00000001241, ENSBTAG00000012083	5.85575	0.0477792	3.34494
GOTERM_BP_FAT	GO:0030097~hemopoiesis	19	0.00197724	ENSBTAG00000010069, ENSBTAG00000003021, ENSBTAG00000013279, ENSBTAG00000021772, ENSBTAG00000001333, ENSBTAG00000017824, ENSBTAG00000005546, ENSBTAG00000014153, ENSBTAG00000011266, ENSBTAG00000017405, ENSBTAG00000021427, ENSBTAG00000001069, ENSBTAG00000006083, ENSBTAG00000010125, ENSBTAG00000017560, ENSBTAG00000024275, ENSBTAG00000021187, ENSBTAG00000009496, ENSBTAG00000021158	2.19328	0.0475527	3.36746
GOTERM_CC_FAT	GO:0005667~transcription factor complex	34	3.20038e-24	ENSBTAG00000007589, ENSBTAG00000021795, ENSBTAG00000011598, ENSBTAG00000019645, ENSBTAG00000005734, ENSBTAG00000016349, ENSBTAG00000021772, ENSBTAG00000014153, ENSBTAG00000002341, ENSBTAG00000001069, ENSBTAG00000020643, ENSBTAG00000021045, ENSBTAG00000004710, ENSBTAG00000017462, ENSBTAG00000006919, ENSBTAG00000009905, ENSBTAG00000021943, ENSBTAG00000014043, ENSBTAG00000039916, ENSBTAG00000012139,…	9.29299	8.06495e-22	4.16281e-21
GOTERM_CC_FAT	GO:0044451~nucleoplasm part	47	8.45517e-21	ENSBTAG00000007589, ENSBTAG00000021795, ENSBTAG00000015015, ENSBTAG00000011598, ENSBTAG00000019645, ENSBTAG00000005734, ENSBTAG00000010225, ENSBTAG00000016349, ENSBTAG00000021772, ENSBTAG00000011243, ENSBTAG00000014153, ENSBTAG00000002341, ENSBTAG00000011266, ENSBTAG00000001069, ENSBTAG00000020643, ENSBTAG00000010289, ENSBTAG00000014677, ENSBTAG00000021045, ENSBTAG00000004710, ENSBTAG00000008409,…	5.0058	1.06535e-18	1.09978e-17
GOTERM_CC_FAT	GO:0031981~nuclear lumen	63	6.46765e-20	ENSBTAG00000007589, ENSBTAG00000021795, ENSBTAG00000008113, ENSBTAG00000010046, ENSBTAG00000014153, ENSBTAG00000017248, ENSBTAG00000002341, ENSBTAG00000003438, ENSBTAG00000008545, ENSBTAG00000011266, ENSBTAG00000010289, ENSBTAG00000021045, ENSBTAG00000008409, ENSBTAG00000006449, ENSBTAG00000019094, ENSBTAG00000011865, ENSBTAG00000023471, ENSBTAG00000021943, ENSBTAG00000039916, ENSBTAG00000012139,…	3.54642	5.43282e-18	8.41262e-17
GOTERM_CC_FAT	GO:0005654~nucleoplasm	49	2.44503e-19	ENSBTAG00000007589, ENSBTAG00000021795, ENSBTAG00000002341, ENSBTAG00000014153, ENSBTAG00000011266, ENSBTAG00000010289, ENSBTAG00000021045, ENSBTAG00000008409, ENSBTAG00000011865, ENSBTAG00000021943, ENSBTAG00000039916, ENSBTAG00000012139, ENSBTAG00000018699, ENSBTAG00000007359, ENSBTAG00000013757, ENSBTAG00000006222, ENSBTAG00000004322, ENSBTAG00000009870, ENSBTAG00000016060, ENSBTAG00000020701,…	4.42871	1.54037e-17	3.18032e-16
GOTERM_CC_FAT	GO:0070013~intracellular organelle lumen	68	5.48537e-16	ENSBTAG00000007589, ENSBTAG00000021795, ENSBTAG00000008113, ENSBTAG00000010046, ENSBTAG00000014153, ENSBTAG00000017248, ENSBTAG00000002341, ENSBTAG00000003438, ENSBTAG00000008545, ENSBTAG00000011266, ENSBTAG00000010289, ENSBTAG00000021045, ENSBTAG00000008409, ENSBTAG00000006449, ENSBTAG00000019094, ENSBTAG00000011865, ENSBTAG00000023471, ENSBTAG00000021943, ENSBTAG00000039916, ENSBTAG00000015642,…	2.8099	2.79776e-14	7.21645e-13
GOTERM_CC_FAT	GO:0043233~organelle lumen	68	5.92033e-16	ENSBTAG00000007589, ENSBTAG00000021795, ENSBTAG00000008113, ENSBTAG00000010046, ENSBTAG00000014153, ENSBTAG00000017248, ENSBTAG00000002341, ENSBTAG00000003438, ENSBTAG00000008545, ENSBTAG00000011266, ENSBTAG00000010289, ENSBTAG00000021045, ENSBTAG00000008409, ENSBTAG00000006449, ENSBTAG00000019094, ENSBTAG00000011865, ENSBTAG00000023471, ENSBTAG00000021943, ENSBTAG00000039916, ENSBTAG00000015642,…	2.80479	2.33147e-14	7.21645e-13
GOTERM_CC_FAT	GO:0031974~membrane-enclosed lumen	68	4.54136e-15	ENSBTAG00000007589, ENSBTAG00000021795, ENSBTAG00000008113, ENSBTAG00000010046, ENSBTAG00000014153, ENSBTAG00000017248, ENSBTAG00000002341, ENSBTAG00000003438, ENSBTAG00000008545, ENSBTAG00000011266, ENSBTAG00000010289, ENSBTAG00000021045, ENSBTAG00000008409, ENSBTAG00000006449, ENSBTAG00000019094, ENSBTAG00000011865, ENSBTAG00000023471, ENSBTAG00000021943, ENSBTAG00000039916, ENSBTAG00000015642,…	2.70164	1.63869e-13	5.91749e-12
GOTERM_CC_FAT	GO:0005694~chromosome	20	0.000421139	ENSBTAG00000016550, ENSBTAG00000018898, ENSBTAG00000014697, ENSBTAG00000005912, ENSBTAG00000010210, ENSBTAG00000014862, ENSBTAG00000000222, ENSBTAG00000005150, ENSBTAG00000021645, ENSBTAG00000018103, ENSBTAG00000034529, ENSBTAG00000001069, ENSBTAG00000013757, ENSBTAG00000003801, ENSBTAG00000018216, ENSBTAG00000015101, ENSBTAG00000032982, ENSBTAG00000020578, ENSBTAG00000014677, ENSBTAG00000009432,…	2.45252	0.013181	0.546403
GOTERM_MF_FAT	GO:0003700~transcription factor activity	278	8.127e-229	ENSBTAG00000007589, ENSBTAG00000015981, ENSBTAG00000021795, ENSBTAG00000012178, ENSBTAG00000017800, ENSBTAG00000008448, ENSBTAG00000015887, ENSBTAG00000009975, ENSBTAG00000015386, ENSBTAG00000020270, ENSBTAG00000003434, ENSBTAG00000040585, ENSBTAG00000019255, ENSBTAG00000012074, ENSBTAG00000012211, ENSBTAG00000017405, ENSBTAG00000017409, ENSBTAG00000037566, ENSBTAG00000009979, ENSBTAG00000003638,…	7.71352	3.63277e-226	1.15187e-225
GOTERM_MF_FAT	GO:0003677~DNA binding	402	7.46859e-221	ENSBTAG00000007589, ENSBTAG00000015981, ENSBTAG00000018898, ENSBTAG00000012178, ENSBTAG00000012353, ENSBTAG00000017800, ENSBTAG00000001949, ENSBTAG00000008448, ENSBTAG00000013740, ENSBTAG00000015887, ENSBTAG00000020270, ENSBTAG00000019255, ENSBTAG00000040585, ENSBTAG00000012211, ENSBTAG00000012074, ENSBTAG00000012768, ENSBTAG00000020472, ENSBTAG00000013888, ENSBTAG00000012615, ENSBTAG00000039453,…	4.78844	1.66923e-218	1.05855e-217
GOTERM_MF_FAT	GO:0030528~transcription regulator activity	330	4.30639e-202	ENSBTAG00000007589, ENSBTAG00000015981, ENSBTAG00000021795, ENSBTAG00000012178, ENSBTAG00000017800, ENSBTAG00000008448, ENSBTAG00000015887, ENSBTAG00000003434, ENSBTAG00000009975, ENSBTAG00000015386, ENSBTAG00000020270, ENSBTAG00000040585, ENSBTAG00000019255, ENSBTAG00000012074, ENSBTAG00000012211, ENSBTAG00000016227, ENSBTAG00000017405, ENSBTAG00000009979, ENSBTAG00000037566, ENSBTAG00000017409,…	5.59001	6.41652e-200	6.10362e-199
GOTERM_MF_FAT	GO:0043565~sequence-specific DNA binding	197	3.84548e-155	ENSBTAG00000015981, ENSBTAG00000021795, ENSBTAG00000012178, ENSBTAG00000008448, ENSBTAG00000009975, ENSBTAG00000003434, ENSBTAG00000015887, ENSBTAG00000040585, ENSBTAG00000019255, ENSBTAG00000012211, ENSBTAG00000017405, ENSBTAG00000017409, ENSBTAG00000009979, ENSBTAG00000021993, ENSBTAG00000013888, ENSBTAG00000021996, ENSBTAG00000001562, ENSBTAG00000006635, ENSBTAG00000011234, ENSBTAG00000012083,…	7.6434	4.29733e-153	5.45036e-152
GOTERM_MF_FAT	GO:0008270~zinc ion binding	284	1.96602e-63	ENSBTAG00000012178, ENSBTAG00000005195, ENSBTAG00000012600, ENSBTAG00000001947, ENSBTAG00000012353, ENSBTAG00000001949, ENSBTAG00000013740, ENSBTAG00000040585, ENSBTAG00000005882, ENSBTAG00000003438, ENSBTAG00000012629, ENSBTAG00000017405, ENSBTAG00000020472, ENSBTAG00000002370, ENSBTAG00000006083, ENSBTAG00000039075, ENSBTAG00000011789, ENSBTAG00000021996, ENSBTAG00000039453, ENSBTAG00000018796,…	2.56576	1.75763e-61	2.78653e-60
GOTERM_MF_FAT	GO:0046914~transition metal ion binding	291	1.4803e-43	ENSBTAG00000012178, ENSBTAG00000005195, ENSBTAG00000012600, ENSBTAG00000001947, ENSBTAG00000012353, ENSBTAG00000002770, ENSBTAG00000001949, ENSBTAG00000013740, ENSBTAG00000040585, ENSBTAG00000005882, ENSBTAG00000003438, ENSBTAG00000012629, ENSBTAG00000017405, ENSBTAG00000018365, ENSBTAG00000020472, ENSBTAG00000002370, ENSBTAG00000006083, ENSBTAG00000039075, ENSBTAG00000011789, ENSBTAG00000021996,…	2.07711	1.10283e-41	2.0981e-40
GOTERM_MF_FAT	GO:0004879~ligand-dependent nuclear receptor activity	36	5.94551e-28	ENSBTAG00000017599, ENSBTAG00000004498, ENSBTAG00000017729, ENSBTAG00000012178, ENSBTAG00000009265, ENSBTAG00000015904, ENSBTAG00000003650, ENSBTAG00000040585, ENSBTAG00000022255, ENSBTAG00000018007, ENSBTAG00000018024, ENSBTAG00000017405, ENSBTAG00000010745, ENSBTAG00000013991, ENSBTAG00000008063, ENSBTAG00000000602, ENSBTAG00000027182, ENSBTAG00000008280, ENSBTAG00000001333, ENSBTAG00000013596,…	8.01476	3.79663e-26	8.42681e-25
GOTERM_MF_FAT	GO:0003707~steroid hormone receptor activity	35	4.84109e-27	ENSBTAG00000017599, ENSBTAG00000004498, ENSBTAG00000017729, ENSBTAG00000012178, ENSBTAG00000009265, ENSBTAG00000015904, ENSBTAG00000003650, ENSBTAG00000040585, ENSBTAG00000022255, ENSBTAG00000018007, ENSBTAG00000018024, ENSBTAG00000017405, ENSBTAG00000010745, ENSBTAG00000013991, ENSBTAG00000008063, ENSBTAG00000000602, ENSBTAG00000027182, ENSBTAG00000008280, ENSBTAG00000001333, ENSBTAG00000013596,…	7.98218	2.70496e-25	6.86148e-24
GOTERM_MF_FAT	GO:0046872~metal ion binding	313	4.44274e-22	ENSBTAG00000012178, ENSBTAG00000005195, ENSBTAG00000012600, ENSBTAG00000001947, ENSBTAG00000012353, ENSBTAG00000002770, ENSBTAG00000001949, ENSBTAG00000013740, ENSBTAG00000040585, ENSBTAG00000005882, ENSBTAG00000003438, ENSBTAG00000012629, ENSBTAG00000017405, ENSBTAG00000018365, ENSBTAG00000020472, ENSBTAG00000002370, ENSBTAG00000006083, ENSBTAG00000039075, ENSBTAG00000011789, ENSBTAG00000021996,…	1.56761	2.20656e-20	6.29687e-19
GOTERM_MF_FAT	GO:0043169~cation binding	314	2.1579e-21	ENSBTAG00000012178, ENSBTAG00000005195, ENSBTAG00000012600, ENSBTAG00000001947, ENSBTAG00000012353, ENSBTAG00000002770, ENSBTAG00000001949, ENSBTAG00000013740, ENSBTAG00000040585, ENSBTAG00000005882, ENSBTAG00000003438, ENSBTAG00000012629, ENSBTAG00000017405, ENSBTAG00000018365, ENSBTAG00000020472, ENSBTAG00000002370, ENSBTAG00000006083, ENSBTAG00000039075, ENSBTAG00000011789, ENSBTAG00000021996,…	1.55184	9.6458e-20	3.05848e-18
GOTERM_MF_FAT	GO:0043167~ion binding	314	1.95924e-20	ENSBTAG00000012178, ENSBTAG00000005195, ENSBTAG00000012600, ENSBTAG00000001947, ENSBTAG00000012353, ENSBTAG00000002770, ENSBTAG00000001949, ENSBTAG00000013740, ENSBTAG00000040585, ENSBTAG00000005882, ENSBTAG00000003438, ENSBTAG00000012629, ENSBTAG00000017405, ENSBTAG00000018365, ENSBTAG00000020472, ENSBTAG00000002370, ENSBTAG00000006083, ENSBTAG00000039075, ENSBTAG00000011789, ENSBTAG00000021996,…	1.5324	7.96164e-19	2.77691e-17
GOTERM_MF_FAT	GO:0016563~transcription activator activity	40	2.40623e-13	ENSBTAG00000015981, ENSBTAG00000021795, ENSBTAG00000015015, ENSBTAG00000019645, ENSBTAG00000005734, ENSBTAG00000016349, ENSBTAG00000004879, ENSBTAG00000003650, ENSBTAG00000019255, ENSBTAG00000017243, ENSBTAG00000010649, ENSBTAG00000027442, ENSBTAG00000008520, ENSBTAG00000030956, ENSBTAG00000021523, ENSBTAG00000009950, ENSBTAG00000017035, ENSBTAG00000008063, ENSBTAG00000001755, ENSBTAG00000017462,…	3.63128	8.96183e-12	3.40994e-10
GOTERM_MF_FAT	GO:0010843~promoter binding	14	1.09348e-09	ENSBTAG00000021795, ENSBTAG00000015015, ENSBTAG00000006919, ENSBTAG00000039916, ENSBTAG00000008523, ENSBTAG00000012116, ENSBTAG00000017851, ENSBTAG00000001069, ENSBTAG00000013757, ENSBTAG00000010745, ENSBTAG00000016414, ENSBTAG00000007159, ENSBTAG00000004322, ENSBTAG00000004037	7.27266	3.75989e-08	1.54984e-06
GOTERM_MF_FAT	GO:0046983~protein dimerization activity	50	2.88903e-09	ENSBTAG00000021795, ENSBTAG00000017729, ENSBTAG00000019851, ENSBTAG00000018909, ENSBTAG00000031544, ENSBTAG00000011003, ENSBTAG00000005474, ENSBTAG00000014692, ENSBTAG00000020270, ENSBTAG00000003650, ENSBTAG00000019255, ENSBTAG00000014153, ENSBTAG00000008545, ENSBTAG00000011266, ENSBTAG00000021523, ENSBTAG00000020713, ENSBTAG00000001069, ENSBTAG00000012046, ENSBTAG00000008794, ENSBTAG00000015556,…	2.43504	9.22427e-08	4.09474e-06
GOTERM_MF_FAT	GO:0016564~transcription repressor activity	27	1.58797e-08	ENSBTAG00000015015, ENSBTAG00000017729, ENSBTAG00000020270, ENSBTAG00000000753, ENSBTAG00000008545, ENSBTAG00000009863, ENSBTAG00000011266, ENSBTAG00000000569, ENSBTAG00000010745, ENSBTAG00000009950, ENSBTAG00000007718, ENSBTAG00000021158, ENSBTAG00000011865, ENSBTAG00000005912, ENSBTAG00000016533, ENSBTAG00000013279, ENSBTAG00000013123, ENSBTAG00000001333, ENSBTAG00000021444, ENSBTAG00000010818,…	3.41169	4.73216e-07	2.2507e-05
GOTERM_MF_FAT	GO:0003682~chromatin binding	19	1.11086e-05	ENSBTAG00000018898, ENSBTAG00000014697, ENSBTAG00000011598, ENSBTAG00000010210, ENSBTAG00000005734, ENSBTAG00000015217, ENSBTAG00000001241, ENSBTAG00000000222, ENSBTAG00000007359, ENSBTAG00000001069, ENSBTAG00000013757, ENSBTAG00000020643, ENSBTAG00000009950, ENSBTAG00000016030, ENSBTAG00000018710, ENSBTAG00000006631, ENSBTAG00000020053, ENSBTAG00000021185, ENSBTAG00000007718	3.17251	0.0003103	0.0157435
GOTERM_MF_FAT	GO:0003705~RNA polymerase II transcription factor activity, enhancer binding	7	3.37041e-05	ENSBTAG00000009950, ENSBTAG00000016533, ENSBTAG00000005734, ENSBTAG00000021037, ENSBTAG00000013279, ENSBTAG00000014153, ENSBTAG00000012116	8.18174	0.000885842	0.0477596
GOTERM_MF_FAT	GO:0016566~specific transcriptional repressor activity	8	7.52975e-05	ENSBTAG00000011266, ENSBTAG00000015015, ENSBTAG00000009950, ENSBTAG00000016533, ENSBTAG00000013279, ENSBTAG00000013123, ENSBTAG00000020270, ENSBTAG00000007718	6.23371	0.00186821	0.106669
GOTERM_MF_FAT	GO:0005496~steroid binding	11	0.000195177	ENSBTAG00000017851, ENSBTAG00000004498, ENSBTAG00000017729, ENSBTAG00000008645, ENSBTAG00000000602, ENSBTAG00000019472, ENSBTAG00000007159, ENSBTAG00000008280, ENSBTAG00000013991, ENSBTAG00000010681, ENSBTAG00000012116	3.95601	0.00458173	0.276278
GOTERM_MF_FAT	GO:0008134~transcription factor binding	26	0.000561432	ENSBTAG00000015015, ENSBTAG00000005734, ENSBTAG00000000753, ENSBTAG00000001069, ENSBTAG00000021523, ENSBTAG00000017035, ENSBTAG00000005912, ENSBTAG00000021037, ENSBTAG00000013279, ENSBTAG00000039916, ENSBTAG00000001333, ENSBTAG00000010818, ENSBTAG00000034529, ENSBTAG00000012063, ENSBTAG00000017851, ENSBTAG00000007746, ENSBTAG00000016414, ENSBTAG00000005425, ENSBTAG00000017560, ENSBTAG00000030425,…	2.06029	0.0124731	0.792805
GOTERM_MF_FAT	GO:0046982~protein heterodimerization activity	15	0.00148138	ENSBTAG00000020616, ENSBTAG00000021795, ENSBTAG00000001069, ENSBTAG00000019851, ENSBTAG00000016533, ENSBTAG00000021037, ENSBTAG00000022360, ENSBTAG00000011003, ENSBTAG00000004322, ENSBTAG00000015556, ENSBTAG00000017560, ENSBTAG00000017035, ENSBTAG00000003650, ENSBTAG00000014153, ENSBTAG00000004710	2.55015	0.031063	2.07926
INTERPRO	IPR013087:Zinc finger, C2H2-type/integrase, DNA-binding	106	3.72601e-106	ENSBTAG00000008113, ENSBTAG00000005195, ENSBTAG00000000385, ENSBTAG00000001947, ENSBTAG00000010046, ENSBTAG00000012353, ENSBTAG00000001949, ENSBTAG00000013740, ENSBTAG00000003438, ENSBTAG00000030956, ENSBTAG00000020327, ENSBTAG00000008397, ENSBTAG00000006083, ENSBTAG00000040381, ENSBTAG00000039075, ENSBTAG00000011789, ENSBTAG00000008902, ENSBTAG00000016299, ENSBTAG00000021789, ENSBTAG00000024058,…	12.0418	2.66409e-103	5.63499e-103
INTERPRO	IPR015880:Zinc finger, C2H2-like	124	2.31731e-104	ENSBTAG00000008113, ENSBTAG00000005195, ENSBTAG00000000385, ENSBTAG00000001947, ENSBTAG00000010046, ENSBTAG00000012353, ENSBTAG00000001949, ENSBTAG00000013740, ENSBTAG00000003438, ENSBTAG00000030956, ENSBTAG00000020327, ENSBTAG00000008397, ENSBTAG00000006083, ENSBTAG00000040381, ENSBTAG00000039075, ENSBTAG00000011789, ENSBTAG00000008902, ENSBTAG00000016299, ENSBTAG00000021789, ENSBTAG00000018699,…	9.86066	8.28438e-102	3.50456e-101
INTERPRO	IPR007087:Zinc finger, C2H2-type	122	1.00462e-102	ENSBTAG00000008113, ENSBTAG00000005195, ENSBTAG00000000385, ENSBTAG00000001947, ENSBTAG00000010046, ENSBTAG00000012353, ENSBTAG00000001949, ENSBTAG00000013740, ENSBTAG00000003438, ENSBTAG00000030956, ENSBTAG00000020327, ENSBTAG00000008397, ENSBTAG00000006083, ENSBTAG00000040381, ENSBTAG00000039075, ENSBTAG00000011789, ENSBTAG00000008902, ENSBTAG00000016299, ENSBTAG00000021789, ENSBTAG00000024058,…	9.8759	2.39435e-100	1.51933e-99
INTERPRO	IPR012287:Homeodomain-related	51	1.33345e-47	ENSBTAG00000021795, ENSBTAG00000002733, ENSBTAG00000008448, ENSBTAG00000012074, ENSBTAG00000012211, ENSBTAG00000005546, ENSBTAG00000014153, ENSBTAG00000039581, ENSBTAG00000017409, ENSBTAG00000006879, ENSBTAG00000011124, ENSBTAG00000009128, ENSBTAG00000004561, ENSBTAG00000006635, ENSBTAG00000012139, ENSBTAG00000012083, ENSBTAG00000003107, ENSBTAG00000002333, ENSBTAG00000007359, ENSBTAG00000017395,…	11.4908	2.38355e-45	2.01663e-44
INTERPRO	IPR001356:Homeobox	48	2.39447e-44	ENSBTAG00000021795, ENSBTAG00000008139, ENSBTAG00000002733, ENSBTAG00000008138, ENSBTAG00000015217, ENSBTAG00000001241, ENSBTAG00000003238, ENSBTAG00000008448, ENSBTAG00000003434, ENSBTAG00000001063, ENSBTAG00000013314, ENSBTAG00000012211, ENSBTAG00000014153, ENSBTAG00000005546, ENSBTAG00000013499, ENSBTAG00000033562, ENSBTAG00000021427, ENSBTAG00000039581, ENSBTAG00000020643, ENSBTAG00000009950,…	11.3841	3.42409e-42	3.62126e-41
INTERPRO	IPR001909:Krueppel-associated box	46	1.1781e-39	ENSBTAG00000000943, ENSBTAG00000017123, ENSBTAG00000038869, ENSBTAG00000006805, ENSBTAG00000031352, ENSBTAG00000001947, ENSBTAG00000038487, ENSBTAG00000011498, ENSBTAG00000012353, ENSBTAG00000010046, ENSBTAG00000001949, ENSBTAG00000012915, ENSBTAG00000003462, ENSBTAG00000031686, ENSBTAG00000038050, ENSBTAG00000016190, ENSBTAG00000000803, ENSBTAG00000008397, ENSBTAG00000003638, ENSBTAG00000002398,…	10.54	1.4039e-37	1.78169e-36
INTERPRO	IPR017970:Homeobox, conserved site	42	2.7083e-39	ENSBTAG00000021795, ENSBTAG00000008139, ENSBTAG00000002733, ENSBTAG00000008138, ENSBTAG00000015217, ENSBTAG00000001241, ENSBTAG00000003238, ENSBTAG00000003434, ENSBTAG00000001063, ENSBTAG00000013314, ENSBTAG00000012211, ENSBTAG00000014153, ENSBTAG00000005546, ENSBTAG00000013499, ENSBTAG00000033562, ENSBTAG00000021427, ENSBTAG00000039581, ENSBTAG00000020643, ENSBTAG00000009950, ENSBTAG00000016030,…	11.5874	2.76633e-37	4.09587e-36
INTERPRO	IPR011991:Winged helix repressor DNA-binding	38	2.51654e-26	ENSBTAG00000020751, ENSBTAG00000015981, ENSBTAG00000005816, ENSBTAG00000019645, ENSBTAG00000004879, ENSBTAG00000015887, ENSBTAG00000017824, ENSBTAG00000012104, ENSBTAG00000031231, ENSBTAG00000002341, ENSBTAG00000004953, ENSBTAG00000009206, ENSBTAG00000021993, ENSBTAG00000002849, ENSBTAG00000008756, ENSBTAG00000011001, ENSBTAG00000010002, ENSBTAG00000019043, ENSBTAG00000001509, ENSBTAG00000004561,…	8.1541	2.24916e-24	3.80587e-23
INTERPRO	IPR001092:Basic helix-loop-helix dimerisation region bHLH	28	2.0803e-24	ENSBTAG00000016462, ENSBTAG00000017263, ENSBTAG00000008523, ENSBTAG00000009863, ENSBTAG00000000569, ENSBTAG00000017035, ENSBTAG00000033174, ENSBTAG00000014228, ENSBTAG00000001755, ENSBTAG00000008409, ENSBTAG00000015209, ENSBTAG00000021037, ENSBTAG00000007884, ENSBTAG00000021827, ENSBTAG00000021444, ENSBTAG00000006679, ENSBTAG00000019697, ENSBTAG00000000558, ENSBTAG00000017994, ENSBTAG00000007746,…	10.8149	1.65269e-22	3.14613e-21
INTERPRO	IPR001723:Steroid hormone receptor	25	6.78991e-24	ENSBTAG00000017599, ENSBTAG00000004498, ENSBTAG00000017729, ENSBTAG00000003650, ENSBTAG00000022255, ENSBTAG00000018007, ENSBTAG00000017405, ENSBTAG00000010745, ENSBTAG00000008063, ENSBTAG00000000602, ENSBTAG00000008280, ENSBTAG00000001333, ENSBTAG00000013596, ENSBTAG00000009215, ENSBTAG00000019557, ENSBTAG00000012116, ENSBTAG00000017851, ENSBTAG00000009017, ENSBTAG00000016414, ENSBTAG00000019472,…	12.0702	4.85479e-22	1.02687e-20
INTERPRO	IPR013088:Zinc finger, NHR/GATA-type	25	6.78991e-24	ENSBTAG00000017599, ENSBTAG00000004498, ENSBTAG00000017729, ENSBTAG00000005734, ENSBTAG00000003650, ENSBTAG00000017243, ENSBTAG00000018007, ENSBTAG00000017405, ENSBTAG00000010745, ENSBTAG00000008063, ENSBTAG00000000602, ENSBTAG00000001333, ENSBTAG00000013596, ENSBTAG00000009215, ENSBTAG00000012116, ENSBTAG00000019557, ENSBTAG00000009017, ENSBTAG00000003264, ENSBTAG00000019472, ENSBTAG00000016414,…	12.0702	4.85479e-22	1.02687e-20
INTERPRO	IPR011598:Helix-loop-helix DNA-binding	24	8.1736e-23	ENSBTAG00000015209, ENSBTAG00000021037, ENSBTAG00000007884, ENSBTAG00000016462, ENSBTAG00000021827, ENSBTAG00000021444, ENSBTAG00000017263, ENSBTAG00000008523, ENSBTAG00000006679, ENSBTAG00000019697, ENSBTAG00000017994, ENSBTAG00000009863, ENSBTAG00000000558, ENSBTAG00000000569, ENSBTAG00000015717, ENSBTAG00000014813, ENSBTAG00000017035, ENSBTAG00000008688, ENSBTAG00000033174, ENSBTAG00000014228,…	12.0166	5.31284e-21	1.23613e-19
INTERPRO	IPR000536:Nuclear hormone receptor, ligand-binding, core	25	1.69906e-22	ENSBTAG00000017599, ENSBTAG00000004498, ENSBTAG00000017729, ENSBTAG00000003650, ENSBTAG00000022255, ENSBTAG00000018007, ENSBTAG00000017405, ENSBTAG00000010745, ENSBTAG00000008063, ENSBTAG00000000602, ENSBTAG00000008280, ENSBTAG00000001333, ENSBTAG00000013596, ENSBTAG00000009215, ENSBTAG00000019557, ENSBTAG00000012116, ENSBTAG00000017851, ENSBTAG00000009017, ENSBTAG00000016414, ENSBTAG00000019472,…	11.2655	1.01235e-20	2.56955e-19
INTERPRO	IPR004827:Basic-leucine zipper (bZIP) transcription factor	23	9.76251e-22	ENSBTAG00000001562, ENSBTAG00000031544, ENSBTAG00000044192, ENSBTAG00000017763, ENSBTAG00000005474, ENSBTAG00000010215, ENSBTAG00000018131, ENSBTAG00000019255, ENSBTAG00000004136, ENSBTAG00000005970, ENSBTAG00000008545, ENSBTAG00000000040, ENSBTAG00000012046, ENSBTAG00000006754, ENSBTAG00000019359, ENSBTAG00000008794, ENSBTAG00000004322, ENSBTAG00000017560, ENSBTAG00000011429, ENSBTAG00000004037,…	11.9588	5.36938e-20	1.47643e-18
INTERPRO	IPR001628:Zinc finger, nuclear hormone receptor-type	23	9.76251e-22	ENSBTAG00000017599, ENSBTAG00000017729, ENSBTAG00000004498, ENSBTAG00000000602, ENSBTAG00000001333, ENSBTAG00000008280, ENSBTAG00000013596, ENSBTAG00000003650, ENSBTAG00000009215, ENSBTAG00000018007, ENSBTAG00000012116, ENSBTAG00000019557, ENSBTAG00000017405, ENSBTAG00000010745, ENSBTAG00000009017, ENSBTAG00000003264, ENSBTAG00000019472, ENSBTAG00000016414, ENSBTAG00000007159, ENSBTAG00000010681,…	11.9588	5.36938e-20	1.47643e-18
INTERPRO	IPR008946:Nuclear hormone receptor, ligand-binding	24	1.90847e-21	ENSBTAG00000017599, ENSBTAG00000004498, ENSBTAG00000000602, ENSBTAG00000001333, ENSBTAG00000008280, ENSBTAG00000003650, ENSBTAG00000013596, ENSBTAG00000009215, ENSBTAG00000022255, ENSBTAG00000018007, ENSBTAG00000012116, ENSBTAG00000019557, ENSBTAG00000017851, ENSBTAG00000017405, ENSBTAG00000010745, ENSBTAG00000009017, ENSBTAG00000003264, ENSBTAG00000019472, ENSBTAG00000016414, ENSBTAG00000007159,…	11.1878	9.74682e-20	2.88625e-18
INTERPRO	IPR000910:High mobility group, HMG1/HMG2	19	3.55765e-18	ENSBTAG00000015308, ENSBTAG00000011598, ENSBTAG00000011662, ENSBTAG00000006893, ENSBTAG00000018795, ENSBTAG00000022360, ENSBTAG00000014862, ENSBTAG00000000375, ENSBTAG00000005524, ENSBTAG00000005150, ENSBTAG00000010533, ENSBTAG00000018103, ENSBTAG00000020441, ENSBTAG00000004954, ENSBTAG00000003546, ENSBTAG00000001002, ENSBTAG00000015101, ENSBTAG00000004822, ENSBTAG00000015146, ENSBTAG00000014786	12.2312	1.69581e-16	5.38039e-15
INTERPRO	IPR000418:Ets	15	1.72783e-15	ENSBTAG00000001509, ENSBTAG00000015981, ENSBTAG00000017150, ENSBTAG00000009904, ENSBTAG00000008283, ENSBTAG00000009214, ENSBTAG00000004953, ENSBTAG00000002341, ENSBTAG00000014605, ENSBTAG00000007356, ENSBTAG00000021993, ENSBTAG00000011001, ENSBTAG00000008756, ENSBTAG00000012460, ENSBTAG00000019043	13.5186	7.93809e-14	2.68674e-12
INTERPRO	IPR011616:bZIP transcription factor, bZIP-1	14	1.56867e-13	ENSBTAG00000001562, ENSBTAG00000005474, ENSBTAG00000010215, ENSBTAG00000019255, ENSBTAG00000018131, ENSBTAG00000004136, ENSBTAG00000012046, ENSBTAG00000008794, ENSBTAG00000004322, ENSBTAG00000011429, ENSBTAG00000004037, ENSBTAG00000016060, ENSBTAG00000015802, ENSBTAG00000017462	12.6174	6.59794e-12	2.37244e-10
INTERPRO	IPR003309:Transcriptional regulator SCAN	15	3.16676e-12	ENSBTAG00000039287, ENSBTAG00000001614, ENSBTAG00000012390, ENSBTAG00000023338, ENSBTAG00000039512, ENSBTAG00000030956, ENSBTAG00000016190, ENSBTAG00000037566, ENSBTAG00000031874, ENSBTAG00000031873, ENSBTAG00000010252, ENSBTAG00000003638, ENSBTAG00000001385, ENSBTAG00000007074, ENSBTAG00000013353	10.139	1.25792e-10	4.78928e-09
INTERPRO	IPR003118:Sterile alpha motif/pointed	10	5.7654e-10	ENSBTAG00000017150, ENSBTAG00000021993, ENSBTAG00000011001, ENSBTAG00000008756, ENSBTAG00000008283, ENSBTAG00000009214, ENSBTAG00000002341, ENSBTAG00000012460, ENSBTAG00000019043, ENSBTAG00000014605	13.5186	2.16961e-08	8.71925e-07
INTERPRO	IPR017855:SMAD domain-like	10	5.7654e-10	ENSBTAG00000007589, ENSBTAG00000006919, ENSBTAG00000005816, ENSBTAG00000002835, ENSBTAG00000039916, ENSBTAG00000021772, ENSBTAG00000017824, ENSBTAG00000002849, ENSBTAG00000006633, ENSBTAG00000004989	13.5186	2.16961e-08	8.71925e-07
INTERPRO	IPR001827:Homeobox protein, antennapedia type, conserved site	9	7.12152e-09	ENSBTAG00000039581, ENSBTAG00000021427, ENSBTAG00000003304, ENSBTAG00000008139, ENSBTAG00000008138, ENSBTAG00000039599, ENSBTAG00000001063, ENSBTAG00000012211, ENSBTAG00000005546	13.5186	2.54594e-07	1.07702e-05
INTERPRO	IPR014778:Myb, DNA-binding	10	1.10776e-08	ENSBTAG00000011865, ENSBTAG00000007783, ENSBTAG00000032982, ENSBTAG00000005443, ENSBTAG00000018710, ENSBTAG00000017419, ENSBTAG00000014677, ENSBTAG00000012074, ENSBTAG00000003784, ENSBTAG00000020012	11.2655	3.77166e-07	1.67531e-05
INTERPRO	IPR001005:SANT, DNA-binding	11	2.38785e-08	ENSBTAG00000011865, ENSBTAG00000007783, ENSBTAG00000005912, ENSBTAG00000032982, ENSBTAG00000005443, ENSBTAG00000018710, ENSBTAG00000017419, ENSBTAG00000014677, ENSBTAG00000012074, ENSBTAG00000003784, ENSBTAG00000020012	9.29407	7.76052e-07	3.61125e-05
INTERPRO	IPR000047:Helix-turn-helix motif, lambda-like repressor	9	3.33014e-08	ENSBTAG00000007359, ENSBTAG00000020643, ENSBTAG00000002733, ENSBTAG00000006635, ENSBTAG00000017409, ENSBTAG00000015217, ENSBTAG00000010875, ENSBTAG00000014560, ENSBTAG00000003027	12.1668	1.03524e-06	5.03631e-05
INTERPRO	IPR018122:Transcription factor, fork head, conserved site	8	8.67608e-08	ENSBTAG00000016533, ENSBTAG00000013279, ENSBTAG00000011234, ENSBTAG00000004879, ENSBTAG00000031277, ENSBTAG00000015887, ENSBTAG00000012104, ENSBTAG00000009206	13.5186	2.58475e-06	0.000131212
INTERPRO	IPR001766:Transcription factor, fork head	8	8.67608e-08	ENSBTAG00000016533, ENSBTAG00000013279, ENSBTAG00000011234, ENSBTAG00000004879, ENSBTAG00000031277, ENSBTAG00000015887, ENSBTAG00000012104, ENSBTAG00000009206	13.5186	2.58475e-06	0.000131212
INTERPRO	IPR003619:MAD homology 1, Dwarfin-type	8	8.67608e-08	ENSBTAG00000007589, ENSBTAG00000006919, ENSBTAG00000002835, ENSBTAG00000039916, ENSBTAG00000021772, ENSBTAG00000027442, ENSBTAG00000000074, ENSBTAG00000008520	13.5186	2.58475e-06	0.000131212
INTERPRO	IPR006612:Zinc finger, C2CH-type	8	3.65498e-07	ENSBTAG00000013253, ENSBTAG00000007629, ENSBTAG00000006411, ENSBTAG00000021869, ENSBTAG00000007190, ENSBTAG00000014995, ENSBTAG00000011214, ENSBTAG00000022450	12.0166	1.04532e-05	0.000552757
INTERPRO	IPR000324:Vitamin D receptor	7	1.03915e-06	ENSBTAG00000004498, ENSBTAG00000009017, ENSBTAG00000016414, ENSBTAG00000003264, ENSBTAG00000013596, ENSBTAG00000009215, ENSBTAG00000019557	13.5186	2.85764e-05	0.00157154
INTERPRO	IPR001346:Interferon regulatory factor	7	1.03915e-06	ENSBTAG00000005816, ENSBTAG00000017824, ENSBTAG00000002849, ENSBTAG00000006633, ENSBTAG00000031231, ENSBTAG00000010002, ENSBTAG00000004989	13.5186	2.85764e-05	0.00157154
INTERPRO	IPR013761:Sterile alpha motif-type	10	2.89982e-06	ENSBTAG00000020616, ENSBTAG00000017150, ENSBTAG00000021993, ENSBTAG00000030994, ENSBTAG00000011001, ENSBTAG00000008283, ENSBTAG00000009214, ENSBTAG00000012460, ENSBTAG00000019043, ENSBTAG00000014605	7.11508	7.67886e-05	0.00438542
INTERPRO	IPR017995:Homeobox protein, antennapedia type	6	1.21785e-05	ENSBTAG00000039581, ENSBTAG00000003304, ENSBTAG00000039599, ENSBTAG00000001063, ENSBTAG00000012211, ENSBTAG00000005546	13.5186	0.000310941	0.0184165
INTERPRO	IPR011700:Basic leucine zipper	6	0.000100245	ENSBTAG00000006754, ENSBTAG00000031544, ENSBTAG00000017763, ENSBTAG00000017560, ENSBTAG00000005970, ENSBTAG00000008545	10.139	0.00246862	0.151497
INTERPRO	IPR019471:Interferon regulatory factor-3	5	0.000138647	ENSBTAG00000005816, ENSBTAG00000017824, ENSBTAG00000002849, ENSBTAG00000006633, ENSBTAG00000004989	13.5186	0.00329919	0.209476
INTERPRO	IPR017930:Myb-type HTH DNA-binding domain	5	0.000138647	ENSBTAG00000007783, ENSBTAG00000032982, ENSBTAG00000017419, ENSBTAG00000012074, ENSBTAG00000020012	13.5186	0.00329919	0.209476
INTERPRO	IPR001132:SMAD domain, Dwarfin-type	5	0.000138647	ENSBTAG00000007589, ENSBTAG00000006919, ENSBTAG00000002835, ENSBTAG00000039916, ENSBTAG00000021772	13.5186	0.00329919	0.209476
INTERPRO	IPR013790:Dwarfin	5	0.000138647	ENSBTAG00000007589, ENSBTAG00000006919, ENSBTAG00000002835, ENSBTAG00000039916, ENSBTAG00000021772	13.5186	0.00329919	0.209476
INTERPRO	IPR001217:STAT transcription factor, core	5	0.000138647	ENSBTAG00000021523, ENSBTAG00000010125, ENSBTAG00000006335, ENSBTAG00000007867, ENSBTAG00000009496	13.5186	0.00329919	0.209476
INTERPRO	IPR013019:MAD homology, MH1	5	0.000138647	ENSBTAG00000007589, ENSBTAG00000006919, ENSBTAG00000002835, ENSBTAG00000039916, ENSBTAG00000021772	13.5186	0.00329919	0.209476
INTERPRO	IPR019817:Interferon regulatory factor, conserved site	5	0.000138647	ENSBTAG00000005816, ENSBTAG00000017824, ENSBTAG00000002849, ENSBTAG00000031231, ENSBTAG00000004989	13.5186	0.00329919	0.209476
INTERPRO	IPR013801:STAT transcription factor, DNA-binding	5	0.000138647	ENSBTAG00000021523, ENSBTAG00000010125, ENSBTAG00000006335, ENSBTAG00000007867, ENSBTAG00000009496	13.5186	0.00329919	0.209476
INTERPRO	IPR000135:High mobility group, HMG1/HMG2, subgroup	5	0.000391584	ENSBTAG00000015101, ENSBTAG00000014862, ENSBTAG00000005150, ENSBTAG00000018103, ENSBTAG00000015146, ENSBTAG00000004954	11.2655	0.00899277	0.590573
INTERPRO	IPR000003:Retinoid X receptor	5	0.000391584	ENSBTAG00000017851, ENSBTAG00000017729, ENSBTAG00000000602, ENSBTAG00000008280, ENSBTAG00000012116	11.2655	0.00899277	0.590573
INTERPRO	IPR003650:Orange	5	0.000391584	ENSBTAG00000009863, ENSBTAG00000000569, ENSBTAG00000015717, ENSBTAG00000008688, ENSBTAG00000009870	11.2655	0.00899277	0.590573
INTERPRO	IPR002909:Cell surface receptor IPT/TIG	5	0.000860326	ENSBTAG00000000656, ENSBTAG00000013895, ENSBTAG00000020270, ENSBTAG00000006017, ENSBTAG00000003602	9.65617	0.0190474	1.29323
INTERPRO	IPR000451:NF-kappa-B/Rel/dorsal	4	0.00151486	ENSBTAG00000000656, ENSBTAG00000013895, ENSBTAG00000020270, ENSBTAG00000006017	13.5186	0.0323133	2.26665
INTERPRO	IPR013799:STAT transcription factor, protein interaction	4	0.00151486	ENSBTAG00000021523, ENSBTAG00000010125, ENSBTAG00000007867, ENSBTAG00000009496	13.5186	0.0323133	2.26665
INTERPRO	IPR015495:Myb transcription factor	4	0.00151486	ENSBTAG00000007783, ENSBTAG00000018710, ENSBTAG00000012074, ENSBTAG00000020012	13.5186	0.0323133	2.26665
INTERPRO	IPR011539:Rel homology	4	0.00151486	ENSBTAG00000000656, ENSBTAG00000013895, ENSBTAG00000020270, ENSBTAG00000006017	13.5186	0.0323133	2.26665
INTERPRO	IPR012345:STAT transcription factor, DNA-binding, subdomain	4	0.00151486	ENSBTAG00000021523, ENSBTAG00000010125, ENSBTAG00000007867, ENSBTAG00000009496	13.5186	0.0323133	2.26665
INTERPRO	IPR013800:STAT transcription factor, all-alpha	4	0.00151486	ENSBTAG00000021523, ENSBTAG00000010125, ENSBTAG00000007867, ENSBTAG00000009496	13.5186	0.0323133	2.26665
INTERPRO	IPR000679:Zinc finger, GATA-type	5	0.00162041	ENSBTAG00000011865, ENSBTAG00000005734, ENSBTAG00000005425, ENSBTAG00000017243, ENSBTAG00000021996	8.44915	0.0335289	2.42276
KEGG_PATHWAY	bta05200:Pathways in cancer	47	1.19273e-12	ENSBTAG00000021634, ENSBTAG00000008172, ENSBTAG00000044105, ENSBTAG00000006844, ENSBTAG00000020270, ENSBTAG00000001221, ENSBTAG00000006017, ENSBTAG00000022255, ENSBTAG00000012599, ENSBTAG00000007833, ENSBTAG00000000753, ENSBTAG00000004279, ENSBTAG00000011266, ENSBTAG00000021523, ENSBTAG00000001069, ENSBTAG00000005871, ENSBTAG00000010125, ENSBTAG00000010671, ENSBTAG00000021045, ENSBTAG00000005564,…	3.10839	1.59823e-10	1.39646e-09
KEGG_PATHWAY	bta04950:Maturity onset diabetes of the young	13	1.72313e-12	ENSBTAG00000004561, ENSBTAG00000021795, ENSBTAG00000006431, ENSBTAG00000009265, ENSBTAG00000008280, ENSBTAG00000012104, ENSBTAG00000012116, ENSBTAG00000000569, ENSBTAG00000010277, ENSBTAG00000012407, ENSBTAG00000004710, ENSBTAG00000001755, ENSBTAG00000014217	13.8637	1.15453e-10	2.01755e-09
KEGG_PATHWAY	bta05215:Prostate cancer	21	1.41606e-09	ENSBTAG00000018909, ENSBTAG00000044105, ENSBTAG00000005474, ENSBTAG00000010215, ENSBTAG00000006143, ENSBTAG00000014692, ENSBTAG00000006844, ENSBTAG00000020270, ENSBTAG00000001221, ENSBTAG00000022255, ENSBTAG00000001069, ENSBTAG00000001002, ENSBTAG00000005039, ENSBTAG00000010111, ENSBTAG00000013895, ENSBTAG00000003971, ENSBTAG00000021045, ENSBTAG00000011429, ENSBTAG00000014400, ENSBTAG00000015802,…	5.04682	6.32506e-08	1.65796e-06
KEGG_PATHWAY	bta05221:Acute myeloid leukemia	15	2.87851e-07	ENSBTAG00000004742, ENSBTAG00000006844, ENSBTAG00000020270, ENSBTAG00000011266, ENSBTAG00000021523, ENSBTAG00000001002, ENSBTAG00000005039, ENSBTAG00000010111, ENSBTAG00000010125, ENSBTAG00000013895, ENSBTAG00000021709, ENSBTAG00000009496, ENSBTAG00000008409, ENSBTAG00000017542, ENSBTAG00000012500	5.33221	9.64296e-06	0.000337024
KEGG_PATHWAY	bta04350:TGF-beta signaling pathway	16	6.48184e-06	ENSBTAG00000000625, ENSBTAG00000006919, ENSBTAG00000019851, ENSBTAG00000019645, ENSBTAG00000003021, ENSBTAG00000039916, ENSBTAG00000012441, ENSBTAG00000009059, ENSBTAG00000012599, ENSBTAG00000004279, ENSBTAG00000012063, ENSBTAG00000007916, ENSBTAG00000002835, ENSBTAG00000030425, ENSBTAG00000021187, ENSBTAG00000008409	3.95665	0.000173699	0.00758888
KEGG_PATHWAY	bta05216:Thyroid cancer	9	1.85674e-05	ENSBTAG00000017851, ENSBTAG00000019354, ENSBTAG00000001069, ENSBTAG00000001002, ENSBTAG00000000602, ENSBTAG00000010111, ENSBTAG00000001333, ENSBTAG00000006844, ENSBTAG00000008409	6.98034	0.00041459	0.0217371
KEGG_PATHWAY	bta04310:Wnt signaling pathway	20	3.85548e-05	ENSBTAG00000006919, ENSBTAG00000019851, ENSBTAG00000018270, ENSBTAG00000039916, ENSBTAG00000005748, ENSBTAG00000000656, ENSBTAG00000006844, ENSBTAG00000012599, ENSBTAG00000006194, ENSBTAG00000004279, ENSBTAG00000001069, ENSBTAG00000013784, ENSBTAG00000001002, ENSBTAG00000010111, ENSBTAG00000004037, ENSBTAG00000004368, ENSBTAG00000008409, ENSBTAG00000013412, ENSBTAG00000014291, ENSBTAG00000017542	2.89204	0.000737791	0.0451318
KEGG_PATHWAY	bta05222:Small cell lung cancer	15	6.95827e-05	ENSBTAG00000021634, ENSBTAG00000000602, ENSBTAG00000020270, ENSBTAG00000007833, ENSBTAG00000000753, ENSBTAG00000017851, ENSBTAG00000017994, ENSBTAG00000001069, ENSBTAG00000013895, ENSBTAG00000003971, ENSBTAG00000021045, ENSBTAG00000005564, ENSBTAG00000012849, ENSBTAG00000008409, ENSBTAG00000014400	3.45873	0.00116487	0.0814392
KEGG_PATHWAY	bta05220:Chronic myeloid leukemia	13	0.00029461	ENSBTAG00000006919, ENSBTAG00000004742, ENSBTAG00000020270, ENSBTAG00000001069, ENSBTAG00000005871, ENSBTAG00000005039, ENSBTAG00000010125, ENSBTAG00000013895, ENSBTAG00000003971, ENSBTAG00000021045, ENSBTAG00000008409, ENSBTAG00000014400, ENSBTAG00000009496	3.41261	0.00437745	0.344395
KEGG_PATHWAY	bta05212:Pancreatic cancer	12	0.000482612	ENSBTAG00000021523, ENSBTAG00000001069, ENSBTAG00000006919, ENSBTAG00000005039, ENSBTAG00000039916, ENSBTAG00000013895, ENSBTAG00000020270, ENSBTAG00000003971, ENSBTAG00000007867, ENSBTAG00000021045, ENSBTAG00000012599, ENSBTAG00000014400	3.47045	0.00644769	0.563599
KEGG_PATHWAY	bta03320:PPAR signaling pathway	9	0.0261376	ENSBTAG00000017851, ENSBTAG00000012855, ENSBTAG00000001936, ENSBTAG00000000602, ENSBTAG00000015164, ENSBTAG00000001333, ENSBTAG00000010681, ENSBTAG00000008063, ENSBTAG00000017542	2.4769	0.178947	26.6624
KEGG_PATHWAY	bta04630:Jak-STAT signaling pathway	12	0.0278619	ENSBTAG00000021523, ENSBTAG00000005816, ENSBTAG00000021634, ENSBTAG00000010125, ENSBTAG00000006335, ENSBTAG00000007867, ENSBTAG00000005564, ENSBTAG00000007833, ENSBTAG00000008197, ENSBTAG00000008409, ENSBTAG00000000753, ENSBTAG00000009496	2.06825	0.172482	28.1684
KEGG_PATHWAY	bta04662:B cell receptor signaling pathway	8	0.0498005	ENSBTAG00000018270, ENSBTAG00000004322, ENSBTAG00000000656, ENSBTAG00000013895, ENSBTAG00000020270, ENSBTAG00000004037, ENSBTAG00000004368, ENSBTAG00000013412	2.35353	0.278166	45.0144
PIR_SUPERFAMILY	PIRSF005559:zinc finger protein ZFP-36	16	7.03031e-17	ENSBTAG00000000943, ENSBTAG00000039287, ENSBTAG00000031352, ENSBTAG00000007730, ENSBTAG00000038487, ENSBTAG00000012353, ENSBTAG00000004538, ENSBTAG00000030348, ENSBTAG00000000803, ENSBTAG00000039493, ENSBTAG00000002398, ENSBTAG00000009889, ENSBTAG00000002956, ENSBTAG00000040169, ENSBTAG00000038635, ENSBTAG00000038674	14.9144	2.42029e-14	1.44329e-13
PIR_SUPERFAMILY	PIRSF005710:interferon regulatory factor 3-9	5	7.20561e-05	ENSBTAG00000005816, ENSBTAG00000017824, ENSBTAG00000002849, ENSBTAG00000006633, ENSBTAG00000004989	15.8465	0.00782363	0.0915496
PIR_SUPERFAMILY	PIRSF002534:retinoic X receptor-like nuclear receptor	5	0.000205517	ENSBTAG00000017599, ENSBTAG00000000602, ENSBTAG00000008280, ENSBTAG00000018007, ENSBTAG00000012116	13.2054	0.0148248	0.260912
SMART	SM00355:ZnF_C2H2	124	2.68906e-80	ENSBTAG00000008113, ENSBTAG00000005195, ENSBTAG00000000385, ENSBTAG00000001947, ENSBTAG00000010046, ENSBTAG00000012353, ENSBTAG00000001949, ENSBTAG00000013740, ENSBTAG00000003438, ENSBTAG00000030956, ENSBTAG00000020327, ENSBTAG00000008397, ENSBTAG00000006083, ENSBTAG00000040381, ENSBTAG00000039075, ENSBTAG00000011789, ENSBTAG00000008902, ENSBTAG00000016299, ENSBTAG00000021789, ENSBTAG00000018699,…	6.03782	4.46384e-78	3.26742e-77
SMART	SM00389:HOX	48	1.02649e-34	ENSBTAG00000021795, ENSBTAG00000008139, ENSBTAG00000002733, ENSBTAG00000008138, ENSBTAG00000015217, ENSBTAG00000001241, ENSBTAG00000003238, ENSBTAG00000008448, ENSBTAG00000003434, ENSBTAG00000001063, ENSBTAG00000013314, ENSBTAG00000012211, ENSBTAG00000014153, ENSBTAG00000005546, ENSBTAG00000013499, ENSBTAG00000033562, ENSBTAG00000021427, ENSBTAG00000039581, ENSBTAG00000020643, ENSBTAG00000009950,…	6.97066	8.51986e-33	1.24726e-31
SMART	SM00349:KRAB	46	1.62964e-30	ENSBTAG00000000943, ENSBTAG00000017123, ENSBTAG00000038869, ENSBTAG00000006805, ENSBTAG00000031352, ENSBTAG00000001947, ENSBTAG00000038487, ENSBTAG00000011498, ENSBTAG00000012353, ENSBTAG00000010046, ENSBTAG00000001949, ENSBTAG00000012915, ENSBTAG00000003462, ENSBTAG00000031686, ENSBTAG00000038050, ENSBTAG00000016190, ENSBTAG00000000803, ENSBTAG00000008397, ENSBTAG00000003638, ENSBTAG00000002398,…	6.45377	9.01735e-29	1.98014e-27
SMART	SM00353:HLH	28	6.96353e-19	ENSBTAG00000016462, ENSBTAG00000017263, ENSBTAG00000008523, ENSBTAG00000009863, ENSBTAG00000000569, ENSBTAG00000017035, ENSBTAG00000033174, ENSBTAG00000014228, ENSBTAG00000001755, ENSBTAG00000008409, ENSBTAG00000015209, ENSBTAG00000021037, ENSBTAG00000007884, ENSBTAG00000021827, ENSBTAG00000021444, ENSBTAG00000006679, ENSBTAG00000019697, ENSBTAG00000000558, ENSBTAG00000017994, ENSBTAG00000007746,…	6.62213	2.88987e-17	8.46124e-16
SMART	SM00430:HOLI	25	1.47588e-17	ENSBTAG00000017599, ENSBTAG00000004498, ENSBTAG00000017729, ENSBTAG00000003650, ENSBTAG00000022255, ENSBTAG00000018007, ENSBTAG00000017405, ENSBTAG00000010745, ENSBTAG00000008063, ENSBTAG00000000602, ENSBTAG00000008280, ENSBTAG00000001333, ENSBTAG00000013596, ENSBTAG00000009215, ENSBTAG00000019557, ENSBTAG00000012116, ENSBTAG00000017851, ENSBTAG00000009017, ENSBTAG00000016414, ENSBTAG00000019472,…	6.89805	4.89994e-16	1.79331e-14
SMART	SM00338:BRLZ	23	3.56047e-17	ENSBTAG00000001562, ENSBTAG00000031544, ENSBTAG00000044192, ENSBTAG00000017763, ENSBTAG00000005474, ENSBTAG00000010215, ENSBTAG00000018131, ENSBTAG00000019255, ENSBTAG00000004136, ENSBTAG00000005970, ENSBTAG00000008545, ENSBTAG00000000040, ENSBTAG00000012046, ENSBTAG00000006754, ENSBTAG00000019359, ENSBTAG00000008794, ENSBTAG00000004322, ENSBTAG00000017560, ENSBTAG00000011429, ENSBTAG00000004037,…	7.32254	9.85062e-16	4.32624e-14
SMART	SM00399:ZnF_C4	23	3.56047e-17	ENSBTAG00000017599, ENSBTAG00000017729, ENSBTAG00000004498, ENSBTAG00000000602, ENSBTAG00000001333, ENSBTAG00000008280, ENSBTAG00000013596, ENSBTAG00000003650, ENSBTAG00000009215, ENSBTAG00000018007, ENSBTAG00000012116, ENSBTAG00000019557, ENSBTAG00000017405, ENSBTAG00000010745, ENSBTAG00000009017, ENSBTAG00000003264, ENSBTAG00000019472, ENSBTAG00000016414, ENSBTAG00000007159, ENSBTAG00000010681,…	7.32254	9.85062e-16	4.32624e-14
SMART	SM00398:HMG	19	2.0142e-14	ENSBTAG00000015308, ENSBTAG00000011598, ENSBTAG00000011662, ENSBTAG00000006893, ENSBTAG00000018795, ENSBTAG00000022360, ENSBTAG00000014862, ENSBTAG00000000375, ENSBTAG00000005524, ENSBTAG00000005150, ENSBTAG00000010533, ENSBTAG00000018103, ENSBTAG00000020441, ENSBTAG00000004954, ENSBTAG00000003546, ENSBTAG00000001002, ENSBTAG00000015101, ENSBTAG00000004822, ENSBTAG00000015146, ENSBTAG00000014786	7.48931	4.76508e-13	2.44138e-11
SMART	SM00413:ETS	15	1.53256e-12	ENSBTAG00000001509, ENSBTAG00000015981, ENSBTAG00000017150, ENSBTAG00000009904, ENSBTAG00000008283, ENSBTAG00000009214, ENSBTAG00000004953, ENSBTAG00000002341, ENSBTAG00000014605, ENSBTAG00000007356, ENSBTAG00000021993, ENSBTAG00000011001, ENSBTAG00000008756, ENSBTAG00000012460, ENSBTAG00000019043	8.27766	3.18005e-11	1.86217e-09
SMART	SM00431:SCAN	15	2.21908e-09	ENSBTAG00000039287, ENSBTAG00000001614, ENSBTAG00000012390, ENSBTAG00000023338, ENSBTAG00000039512, ENSBTAG00000030956, ENSBTAG00000016190, ENSBTAG00000037566, ENSBTAG00000031874, ENSBTAG00000031873, ENSBTAG00000010252, ENSBTAG00000003638, ENSBTAG00000001385, ENSBTAG00000007074, ENSBTAG00000013353	6.20824	4.09298e-08	2.69636e-06
SMART	SM00251:SAM_PNT	10	4.48004e-08	ENSBTAG00000017150, ENSBTAG00000021993, ENSBTAG00000011001, ENSBTAG00000008756, ENSBTAG00000008283, ENSBTAG00000009214, ENSBTAG00000002341, ENSBTAG00000012460, ENSBTAG00000019043, ENSBTAG00000014605	8.27766	7.43687e-07	5.4436e-05
SMART	SM00717:SANT	11	2.4081e-06	ENSBTAG00000011865, ENSBTAG00000007783, ENSBTAG00000005912, ENSBTAG00000032982, ENSBTAG00000005443, ENSBTAG00000018710, ENSBTAG00000017419, ENSBTAG00000014677, ENSBTAG00000012074, ENSBTAG00000003784, ENSBTAG00000020012	5.69089	3.63397e-05	0.00292598
SMART	SM00523:DWA	8	2.54615e-06	ENSBTAG00000007589, ENSBTAG00000006919, ENSBTAG00000002835, ENSBTAG00000039916, ENSBTAG00000021772, ENSBTAG00000027442, ENSBTAG00000000074, ENSBTAG00000008520	8.27766	3.52212e-05	0.00309373
SMART	SM00339:FH	8	2.54615e-06	ENSBTAG00000016533, ENSBTAG00000013279, ENSBTAG00000011234, ENSBTAG00000004879, ENSBTAG00000031277, ENSBTAG00000015887, ENSBTAG00000012104, ENSBTAG00000009206	8.27766	3.52212e-05	0.00309373
SMART	SM00692:DM3	8	1.02673e-05	ENSBTAG00000013253, ENSBTAG00000007629, ENSBTAG00000006411, ENSBTAG00000021869, ENSBTAG00000007190, ENSBTAG00000014995, ENSBTAG00000011214, ENSBTAG00000022450	7.35792	0.000131098	0.0124749
SMART	SM00348:IRF	7	1.87367e-05	ENSBTAG00000005816, ENSBTAG00000017824, ENSBTAG00000002849, ENSBTAG00000006633, ENSBTAG00000031231, ENSBTAG00000010002, ENSBTAG00000004989	8.27766	0.000222142	0.0227642
SMART	SM00524:DWB	5	0.000943812	ENSBTAG00000007589, ENSBTAG00000006919, ENSBTAG00000002835, ENSBTAG00000039916, ENSBTAG00000021772	8.27766	0.0103954	1.14079
SP_PIR_KEYWORDS	dna-binding	220	5.77592e-174	ENSBTAG00000015981, ENSBTAG00000021795, ENSBTAG00000012178, ENSBTAG00000012353, ENSBTAG00000001949, ENSBTAG00000008448, ENSBTAG00000013740, ENSBTAG00000003434, ENSBTAG00000015887, ENSBTAG00000019255, ENSBTAG00000012074, ENSBTAG00000012211, ENSBTAG00000017405, ENSBTAG00000017409, ENSBTAG00000021993, ENSBTAG00000016550, ENSBTAG00000001562, ENSBTAG00000006635, ENSBTAG00000021789, ENSBTAG00000011234,…	8.39846	1.38622e-171	7.45527e-171
SP_PIR_KEYWORDS	Transcription	206	1.00867e-138	ENSBTAG00000015981, ENSBTAG00000007589, ENSBTAG00000012178, ENSBTAG00000001947, ENSBTAG00000012353, ENSBTAG00000001949, ENSBTAG00000013740, ENSBTAG00000015887, ENSBTAG00000019255, ENSBTAG00000012074, ENSBTAG00000012211, ENSBTAG00000017405, ENSBTAG00000039075, ENSBTAG00000001562, ENSBTAG00000021789, ENSBTAG00000013123, ENSBTAG00000011234, ENSBTAG00000005970, ENSBTAG00000016414, ENSBTAG00000010875,…	6.97164	1.2104e-136	1.30194e-135
SP_PIR_KEYWORDS	nucleus	290	7.55683e-117	ENSBTAG00000007589, ENSBTAG00000015981, ENSBTAG00000021795, ENSBTAG00000012178, ENSBTAG00000001947, ENSBTAG00000012353, ENSBTAG00000001949, ENSBTAG00000008448, ENSBTAG00000013740, ENSBTAG00000015887, ENSBTAG00000020270, ENSBTAG00000003434, ENSBTAG00000019255, ENSBTAG00000012074, ENSBTAG00000012211, ENSBTAG00000012607, ENSBTAG00000017405, ENSBTAG00000017409, ENSBTAG00000021993, ENSBTAG00000039075,…	3.62261	6.04546e-115	9.75398e-114
SP_PIR_KEYWORDS	transcription regulation	178	1.08383e-116	ENSBTAG00000015981, ENSBTAG00000007589, ENSBTAG00000012178, ENSBTAG00000005816, ENSBTAG00000010046, ENSBTAG00000012353, ENSBTAG00000001949, ENSBTAG00000013740, ENSBTAG00000015887, ENSBTAG00000012104, ENSBTAG00000019255, ENSBTAG00000012211, ENSBTAG00000012074, ENSBTAG00000020327, ENSBTAG00000030956, ENSBTAG00000017405, ENSBTAG00000015802, ENSBTAG00000008902, ENSBTAG00000004561, ENSBTAG00000017150,…	6.94324	6.50296e-115	1.39895e-113
SP_PIR_KEYWORDS	Homeobox	51	7.24729e-50	ENSBTAG00000021795, ENSBTAG00000002733, ENSBTAG00000001241, ENSBTAG00000008448, ENSBTAG00000003434, ENSBTAG00000012211, ENSBTAG00000005546, ENSBTAG00000014153, ENSBTAG00000039581, ENSBTAG00000017409, ENSBTAG00000006879, ENSBTAG00000011124, ENSBTAG00000009128, ENSBTAG00000012615, ENSBTAG00000004561, ENSBTAG00000006635, ENSBTAG00000012139, ENSBTAG00000012083, ENSBTAG00000003107, ENSBTAG00000002333,…	12.3745	3.4787e-48	9.35444e-47
SP_PIR_KEYWORDS	zinc	136	5.29082e-39	ENSBTAG00000012178, ENSBTAG00000000385, ENSBTAG00000001947, ENSBTAG00000010046, ENSBTAG00000012353, ENSBTAG00000001241, ENSBTAG00000001949, ENSBTAG00000013740, ENSBTAG00000003438, ENSBTAG00000030956, ENSBTAG00000020327, ENSBTAG00000017405, ENSBTAG00000008397, ENSBTAG00000014943, ENSBTAG00000040381, ENSBTAG00000039075, ENSBTAG00000008902, ENSBTAG00000021996, ENSBTAG00000018796, ENSBTAG00000021789,…	3.22872	2.11633e-37	6.82912e-36
SP_PIR_KEYWORDS	activator	57	3.44028e-36	ENSBTAG00000017599, ENSBTAG00000015981, ENSBTAG00000007730, ENSBTAG00000013740, ENSBTAG00000019255, ENSBTAG00000012104, ENSBTAG00000010649, ENSBTAG00000012074, ENSBTAG00000017243, ENSBTAG00000020327, ENSBTAG00000030744, ENSBTAG00000014228, ENSBTAG00000009496, ENSBTAG00000008409, ENSBTAG00000009128, ENSBTAG00000001562, ENSBTAG00000021943, ENSBTAG00000013596, ENSBTAG00000007356, ENSBTAG00000011429,…	7.35123	1.17952e-34	4.44054e-33
SP_PIR_KEYWORDS	metal-binding	144	1.66427e-23	ENSBTAG00000012178, ENSBTAG00000000385, ENSBTAG00000001947, ENSBTAG00000010046, ENSBTAG00000012353, ENSBTAG00000001241, ENSBTAG00000001949, ENSBTAG00000013740, ENSBTAG00000003438, ENSBTAG00000030956, ENSBTAG00000020327, ENSBTAG00000017405, ENSBTAG00000018365, ENSBTAG00000008397, ENSBTAG00000014943, ENSBTAG00000040381, ENSBTAG00000039075, ENSBTAG00000010551, ENSBTAG00000008902, ENSBTAG00000021996,…	2.25048	4.99281e-22	2.14816e-20
SP_PIR_KEYWORDS	zinc-finger	79	2.7594e-23	ENSBTAG00000017599, ENSBTAG00000004498, ENSBTAG00000012178, ENSBTAG00000007730, ENSBTAG00000010046, ENSBTAG00000012353, ENSBTAG00000001949, ENSBTAG00000013740, ENSBTAG00000005357, ENSBTAG00000017243, ENSBTAG00000003462, ENSBTAG00000020327, ENSBTAG00000017405, ENSBTAG00000038050, ENSBTAG00000010745, ENSBTAG00000008902, ENSBTAG00000021996, ENSBTAG00000032018, ENSBTAG00000039815, ENSBTAG00000021789,…	3.40641	7.35839e-22	3.56169e-20
SP_PIR_KEYWORDS	repressor	34	1.84238e-18	ENSBTAG00000040031, ENSBTAG00000015015, ENSBTAG00000031544, ENSBTAG00000010046, ENSBTAG00000000656, ENSBTAG00000005524, ENSBTAG00000008545, ENSBTAG00000020302, ENSBTAG00000023847, ENSBTAG00000000569, ENSBTAG00000014090, ENSBTAG00000017368, ENSBTAG00000014228, ENSBTAG00000016533, ENSBTAG00000010210, ENSBTAG00000006411, ENSBTAG00000017763, ENSBTAG00000044192, ENSBTAG00000013123, ENSBTAG00000013596,…	6.16113	4.42172e-17	2.37806e-15
SP_PIR_KEYWORDS	developmental protein	31	1.06791e-09	ENSBTAG00000040361, ENSBTAG00000008139, ENSBTAG00000002733, ENSBTAG00000008138, ENSBTAG00000001063, ENSBTAG00000010649, ENSBTAG00000012211, ENSBTAG00000014359, ENSBTAG00000005546, ENSBTAG00000020302, ENSBTAG00000039581, ENSBTAG00000021427, ENSBTAG00000014291, ENSBTAG00000016550, ENSBTAG00000004561, ENSBTAG00000003304, ENSBTAG00000009059, ENSBTAG00000002333, ENSBTAG00000015427, ENSBTAG00000000558,…	3.55026	2.32999e-08	1.37841e-06
SP_PIR_KEYWORDS	ubl conjugation	25	0.000601263	ENSBTAG00000015981, ENSBTAG00000020751, ENSBTAG00000015015, ENSBTAG00000014862, ENSBTAG00000010649, ENSBTAG00000008523, ENSBTAG00000018103, ENSBTAG00000031231, ENSBTAG00000005546, ENSBTAG00000020327, ENSBTAG00000009863, ENSBTAG00000001069, ENSBTAG00000020160, ENSBTAG00000017368, ENSBTAG00000002849, ENSBTAG00000009780, ENSBTAG00000006919, ENSBTAG00000001562, ENSBTAG00000044192, ENSBTAG00000039916,…	2.11769	0.0119568	0.773308
SP_PIR_KEYWORDS	DNA binding	7	0.000707454	ENSBTAG00000004561, ENSBTAG00000001069, ENSBTAG00000009017, ENSBTAG00000014862, ENSBTAG00000005474, ENSBTAG00000017368, ENSBTAG00000018103, ENSBTAG00000009128	5.89464	0.0129803	0.909309
SP_PIR_KEYWORDS	Proto-oncogene	7	0.00137584	ENSBTAG00000044192, ENSBTAG00000004322, ENSBTAG00000008283, ENSBTAG00000012074, ENSBTAG00000009214, ENSBTAG00000008409, ENSBTAG00000004279	5.27415	0.0233257	1.76139
UP_SEQ_FEATURE	zinc finger region:C2H2-type 3	40	4.56749e-42	ENSBTAG00000010069, ENSBTAG00000040031, ENSBTAG00000015015, ENSBTAG00000007730, ENSBTAG00000011003, ENSBTAG00000020754, ENSBTAG00000011498, ENSBTAG00000012353, ENSBTAG00000010046, ENSBTAG00000001949, ENSBTAG00000013740, ENSBTAG00000003462, ENSBTAG00000020327, ENSBTAG00000020302, ENSBTAG00000003902, ENSBTAG00000023847, ENSBTAG00000038050, ENSBTAG00000021115, ENSBTAG00000013213, ENSBTAG00000013142,…	14.901	3.77732e-39	7.04169e-39
UP_SEQ_FEATURE	zinc finger region:C2H2-type 2	39	3.77573e-40	ENSBTAG00000040031, ENSBTAG00000015015, ENSBTAG00000007730, ENSBTAG00000011003, ENSBTAG00000020754, ENSBTAG00000011498, ENSBTAG00000012353, ENSBTAG00000010046, ENSBTAG00000001949, ENSBTAG00000013740, ENSBTAG00000018199, ENSBTAG00000003462, ENSBTAG00000020327, ENSBTAG00000020302, ENSBTAG00000003902, ENSBTAG00000038050, ENSBTAG00000023847, ENSBTAG00000021115, ENSBTAG00000013213, ENSBTAG00000013142,…	14.5285	1.56127e-37	5.82103e-37
UP_SEQ_FEATURE	zinc finger region:C2H2-type 1	37	2.05947e-38	ENSBTAG00000010069, ENSBTAG00000040031, ENSBTAG00000015015, ENSBTAG00000007730, ENSBTAG00000011003, ENSBTAG00000020754, ENSBTAG00000011498, ENSBTAG00000012353, ENSBTAG00000010046, ENSBTAG00000001949, ENSBTAG00000013740, ENSBTAG00000018199, ENSBTAG00000003462, ENSBTAG00000020327, ENSBTAG00000020302, ENSBTAG00000003902, ENSBTAG00000038050, ENSBTAG00000023847, ENSBTAG00000021115, ENSBTAG00000013213,…	14.7232	5.67729e-36	3.17509e-35
UP_SEQ_FEATURE	DNA-binding region:Basic motif	29	7.01516e-31	ENSBTAG00000005474, ENSBTAG00000019255, ENSBTAG00000008523, ENSBTAG00000008545, ENSBTAG00000009863, ENSBTAG00000000569, ENSBTAG00000012046, ENSBTAG00000014228, ENSBTAG00000008409, ENSBTAG00000017462, ENSBTAG00000001562, ENSBTAG00000021037, ENSBTAG00000044192, ENSBTAG00000017763, ENSBTAG00000010215, ENSBTAG00000021827, ENSBTAG00000018131, ENSBTAG00000005970, ENSBTAG00000000558, ENSBTAG00000000040,…	15.3864	1.45038e-28	1.08152e-27
UP_SEQ_FEATURE	zinc finger region:C2H2-type 4	29	1.78747e-29	ENSBTAG00000040031, ENSBTAG00000007730, ENSBTAG00000020754, ENSBTAG00000011498, ENSBTAG00000010046, ENSBTAG00000012353, ENSBTAG00000001949, ENSBTAG00000003462, ENSBTAG00000020327, ENSBTAG00000020302, ENSBTAG00000021115, ENSBTAG00000038050, ENSBTAG00000023847, ENSBTAG00000013142, ENSBTAG00000002398, ENSBTAG00000009889, ENSBTAG00000008902, ENSBTAG00000032018, ENSBTAG00000039287, ENSBTAG00000039815,…	14.5072	2.95647e-27	2.75573e-26
UP_SEQ_FEATURE	zinc finger region:C2H2-type 5	28	5.98374e-29	ENSBTAG00000015015, ENSBTAG00000007730, ENSBTAG00000011003, ENSBTAG00000020754, ENSBTAG00000011498, ENSBTAG00000010046, ENSBTAG00000012353, ENSBTAG00000001949, ENSBTAG00000003462, ENSBTAG00000020302, ENSBTAG00000020327, ENSBTAG00000021115, ENSBTAG00000038050, ENSBTAG00000023847, ENSBTAG00000013142, ENSBTAG00000002398, ENSBTAG00000009889, ENSBTAG00000008902, ENSBTAG00000032018, ENSBTAG00000039287,…	14.8559	8.24759e-27	9.22512e-26
UP_SEQ_FEATURE	zinc finger region:C2H2-type 8	22	6.11668e-24	ENSBTAG00000015015, ENSBTAG00000039287, ENSBTAG00000032018, ENSBTAG00000007730, ENSBTAG00000020754, ENSBTAG00000011498, ENSBTAG00000012353, ENSBTAG00000021789, ENSBTAG00000010046, ENSBTAG00000001949, ENSBTAG00000027431, ENSBTAG00000023338, ENSBTAG00000003462, ENSBTAG00000038241, ENSBTAG00000038050, ENSBTAG00000006650, ENSBTAG00000010252, ENSBTAG00000002398, ENSBTAG00000009889, ENSBTAG00000005572,…	16.0497	7.22642e-22	9.43007e-21
UP_SEQ_FEATURE	zinc finger region:C2H2-type 7	23	1.15987e-23	ENSBTAG00000015015, ENSBTAG00000039287, ENSBTAG00000032018, ENSBTAG00000007730, ENSBTAG00000020754, ENSBTAG00000011498, ENSBTAG00000012353, ENSBTAG00000010046, ENSBTAG00000021789, ENSBTAG00000001949, ENSBTAG00000027431, ENSBTAG00000023338, ENSBTAG00000003462, ENSBTAG00000038241, ENSBTAG00000038050, ENSBTAG00000006650, ENSBTAG00000010252, ENSBTAG00000013142, ENSBTAG00000002398, ENSBTAG00000009889,…	14.9148	1.19901e-21	1.78816e-20
UP_SEQ_FEATURE	zinc finger region:C2H2-type 6	23	1.15987e-23	ENSBTAG00000015015, ENSBTAG00000039287, ENSBTAG00000032018, ENSBTAG00000007730, ENSBTAG00000020754, ENSBTAG00000011498, ENSBTAG00000012353, ENSBTAG00000010046, ENSBTAG00000021789, ENSBTAG00000001949, ENSBTAG00000027431, ENSBTAG00000003462, ENSBTAG00000020302, ENSBTAG00000038241, ENSBTAG00000038050, ENSBTAG00000006650, ENSBTAG00000010252, ENSBTAG00000013142, ENSBTAG00000002398, ENSBTAG00000009889,…	14.9148	1.19901e-21	1.78816e-20
UP_SEQ_FEATURE	domain:Leucine-zipper	22	2.87781e-21	ENSBTAG00000001562, ENSBTAG00000016533, ENSBTAG00000031544, ENSBTAG00000044192, ENSBTAG00000017763, ENSBTAG00000005474, ENSBTAG00000010215, ENSBTAG00000018131, ENSBTAG00000019255, ENSBTAG00000008523, ENSBTAG00000012074, ENSBTAG00000005970, ENSBTAG00000008545, ENSBTAG00000000040, ENSBTAG00000012046, ENSBTAG00000006754, ENSBTAG00000004322, ENSBTAG00000017560, ENSBTAG00000011429, ENSBTAG00000008409,…	13.7568	2.64439e-19	4.43671e-18
UP_SEQ_FEATURE	zinc finger region:C2H2-type 9	18	6.68505e-20	ENSBTAG00000015015, ENSBTAG00000039287, ENSBTAG00000032018, ENSBTAG00000007730, ENSBTAG00000020754, ENSBTAG00000011498, ENSBTAG00000021789, ENSBTAG00000012353, ENSBTAG00000027431, ENSBTAG00000023338, ENSBTAG00000003462, ENSBTAG00000038241, ENSBTAG00000038050, ENSBTAG00000006650, ENSBTAG00000010252, ENSBTAG00000002398, ENSBTAG00000009889, ENSBTAG00000008902	16.5872	5.52854e-18	1.03063e-16
UP_SEQ_FEATURE	DNA-binding region:Homeobox	16	1.82203e-17	ENSBTAG00000004561, ENSBTAG00000008139, ENSBTAG00000002733, ENSBTAG00000008138, ENSBTAG00000006635, ENSBTAG00000003434, ENSBTAG00000012211, ENSBTAG00000005546, ENSBTAG00000007359, ENSBTAG00000010875, ENSBTAG00000021185, ENSBTAG00000039599, ENSBTAG00000014560, ENSBTAG00000013873, ENSBTAG00000003027, ENSBTAG00000009128	16.4788	1.36984e-15	2.80902e-14
UP_SEQ_FEATURE	zinc finger region:C2H2-type 10	14	4.75405e-15	ENSBTAG00000007730, ENSBTAG00000020754, ENSBTAG00000011498, ENSBTAG00000021789, ENSBTAG00000012353, ENSBTAG00000027431, ENSBTAG00000023338, ENSBTAG00000003462, ENSBTAG00000038241, ENSBTAG00000038050, ENSBTAG00000006650, ENSBTAG00000002398, ENSBTAG00000009889, ENSBTAG00000008902	16.3415	3.28959e-13	7.36078e-12
UP_SEQ_FEATURE	zinc finger region:C2H2-type 11	14	4.75405e-15	ENSBTAG00000007730, ENSBTAG00000020754, ENSBTAG00000011498, ENSBTAG00000021789, ENSBTAG00000012353, ENSBTAG00000027431, ENSBTAG00000023338, ENSBTAG00000003462, ENSBTAG00000038241, ENSBTAG00000038050, ENSBTAG00000006650, ENSBTAG00000002398, ENSBTAG00000009889, ENSBTAG00000008902	16.3415	3.28959e-13	7.36078e-12
UP_SEQ_FEATURE	domain:KRAB	13	1.1387e-14	ENSBTAG00000039287, ENSBTAG00000032018, ENSBTAG00000011498, ENSBTAG00000010046, ENSBTAG00000012353, ENSBTAG00000001949, ENSBTAG00000027431, ENSBTAG00000003462, ENSBTAG00000031106, ENSBTAG00000038050, ENSBTAG00000002398, ENSBTAG00000009889, ENSBTAG00000005572	17.5087	7.27418e-13	1.76303e-11
UP_SEQ_FEATURE	zinc finger region:C2H2-type 12	13	7.60173e-14	ENSBTAG00000007730, ENSBTAG00000020754, ENSBTAG00000011498, ENSBTAG00000021789, ENSBTAG00000012353, ENSBTAG00000027431, ENSBTAG00000023338, ENSBTAG00000003462, ENSBTAG00000038241, ENSBTAG00000006650, ENSBTAG00000038050, ENSBTAG00000002398, ENSBTAG00000008902	16.2581	4.49241e-12	1.17251e-10
UP_SEQ_FEATURE	domain:Helix-loop-helix motif	14	9.78879e-14	ENSBTAG00000021037, ENSBTAG00000021827, ENSBTAG00000008523, ENSBTAG00000000558, ENSBTAG00000009863, ENSBTAG00000000569, ENSBTAG00000015717, ENSBTAG00000014813, ENSBTAG00000030425, ENSBTAG00000021187, ENSBTAG00000008688, ENSBTAG00000014228, ENSBTAG00000008409, ENSBTAG00000026769	14.4189	5.39879e-12	1.50968e-10
UP_SEQ_FEATURE	zinc finger region:C2H2-type 13	12	1.92495e-13	ENSBTAG00000038241, ENSBTAG00000038050, ENSBTAG00000006650, ENSBTAG00000007730, ENSBTAG00000020754, ENSBTAG00000011498, ENSBTAG00000021789, ENSBTAG00000002398, ENSBTAG00000027431, ENSBTAG00000023338, ENSBTAG00000003462, ENSBTAG00000008902	17.5087	9.95048e-12	2.96796e-10
UP_SEQ_FEATURE	zinc finger region:NR C4-type	13	3.60929e-13	ENSBTAG00000017599, ENSBTAG00000017729, ENSBTAG00000004498, ENSBTAG00000012178, ENSBTAG00000001333, ENSBTAG00000003650, ENSBTAG00000013596, ENSBTAG00000018007, ENSBTAG00000009017, ENSBTAG00000016414, ENSBTAG00000003264, ENSBTAG00000007159, ENSBTAG00000010681	15.1742	1.75584e-11	5.56455e-10
UP_SEQ_FEATURE	DNA-binding region:Nuclear receptor	13	3.60929e-13	ENSBTAG00000017599, ENSBTAG00000017729, ENSBTAG00000004498, ENSBTAG00000012178, ENSBTAG00000001333, ENSBTAG00000003650, ENSBTAG00000013596, ENSBTAG00000018007, ENSBTAG00000009017, ENSBTAG00000016414, ENSBTAG00000003264, ENSBTAG00000007159, ENSBTAG00000010681	15.1742	1.75584e-11	5.56455e-10
UP_SEQ_FEATURE	zinc finger region:C2H2-type 14	9	8.58366e-10	ENSBTAG00000038241, ENSBTAG00000038050, ENSBTAG00000006650, ENSBTAG00000011498, ENSBTAG00000021789, ENSBTAG00000002398, ENSBTAG00000027431, ENSBTAG00000003462, ENSBTAG00000008902	17.5087	3.94372e-08	1.32334e-06
UP_SEQ_FEATURE	DNA-binding region:ETS	8	1.37317e-08	ENSBTAG00000015981, ENSBTAG00000017150, ENSBTAG00000009904, ENSBTAG00000007356, ENSBTAG00000008283, ENSBTAG00000009214, ENSBTAG00000012460, ENSBTAG00000014605	17.5087	5.97688e-07	2.117e-05
UP_SEQ_FEATURE	zinc finger region:C2H2-type 15	8	1.37317e-08	ENSBTAG00000038241, ENSBTAG00000038050, ENSBTAG00000006650, ENSBTAG00000011498, ENSBTAG00000002398, ENSBTAG00000027431, ENSBTAG00000003462, ENSBTAG00000008902	17.5087	5.97688e-07	2.117e-05
UP_SEQ_FEATURE	region of interest:Ligand-binding	7	2.34557e-06	ENSBTAG00000009017, ENSBTAG00000016414, ENSBTAG00000003264, ENSBTAG00000001333, ENSBTAG00000013596, ENSBTAG00000010681, ENSBTAG00000003650	13.6179	9.69846e-05	0.00361609
UP_SEQ_FEATURE	zinc finger region:C2H2-type 16	6	3.30487e-06	ENSBTAG00000038050, ENSBTAG00000006650, ENSBTAG00000011498, ENSBTAG00000021789, ENSBTAG00000027431, ENSBTAG00000003462	17.5087	0.000130141	0.00509498
UP_SEQ_FEATURE	compositionally biased region:Poly-Gln	8	3.32351e-05	ENSBTAG00000017599, ENSBTAG00000003264, ENSBTAG00000021037, ENSBTAG00000006411, ENSBTAG00000021865, ENSBTAG00000014560, ENSBTAG00000018007, ENSBTAG00000008409	7.78165	0.00124858	0.0512262
UP_SEQ_FEATURE	short sequence motif:Antp-type hexapeptide	5	4.91241e-05	ENSBTAG00000008139, ENSBTAG00000008138, ENSBTAG00000039599, ENSBTAG00000012211, ENSBTAG00000005546	17.5087	0.00176482	0.0757077
UP_SEQ_FEATURE	domain:PNT	5	4.91241e-05	ENSBTAG00000017150, ENSBTAG00000008283, ENSBTAG00000009214, ENSBTAG00000012460, ENSBTAG00000014605	17.5087	0.00176482	0.0757077
UP_SEQ_FEATURE	zinc finger region:THAP-type	5	4.91241e-05	ENSBTAG00000013253, ENSBTAG00000007629, ENSBTAG00000006411, ENSBTAG00000021869, ENSBTAG00000011214	17.5087	0.00176482	0.0757077
UP_SEQ_FEATURE	cross-link:Glycyl lysine isopeptide (Lys-Gly) (interchain with G-Cter in SUMO)	8	0.000104692	ENSBTAG00000020751, ENSBTAG00000001069, ENSBTAG00000000040, ENSBTAG00000009017, ENSBTAG00000004322, ENSBTAG00000010875, ENSBTAG00000031277, ENSBTAG00000031231	6.66999	0.00360119	0.161281
UP_SEQ_FEATURE	DNA-binding region:HMG box 2	4	0.000699336	ENSBTAG00000003546, ENSBTAG00000015101, ENSBTAG00000014862, ENSBTAG00000005150, ENSBTAG00000018103	17.5087	0.0228764	1.07275
UP_SEQ_FEATURE	domain:Orange	4	0.000699336	ENSBTAG00000009863, ENSBTAG00000000569, ENSBTAG00000015717, ENSBTAG00000008688	17.5087	0.0228764	1.07275
UP_SEQ_FEATURE	zinc finger region:C2H2-type 18	4	0.000699336	ENSBTAG00000038050, ENSBTAG00000011498, ENSBTAG00000021789, ENSBTAG00000027431	17.5087	0.0228764	1.07275
UP_SEQ_FEATURE	zinc finger region:C2H2-type 4; degenerate	4	0.000699336	ENSBTAG00000015015, ENSBTAG00000031106, ENSBTAG00000020578, ENSBTAG00000023338	17.5087	0.0228764	1.07275
UP_SEQ_FEATURE	zinc finger region:C2H2-type 17	4	0.000699336	ENSBTAG00000038050, ENSBTAG00000011498, ENSBTAG00000021789, ENSBTAG00000027431	17.5087	0.0228764	1.07275
UP_SEQ_FEATURE	DNA-binding region:HMG box 1	4	0.000699336	ENSBTAG00000003546, ENSBTAG00000015101, ENSBTAG00000014862, ENSBTAG00000005150, ENSBTAG00000018103	17.5087	0.0228764	1.07275
UP_SEQ_FEATURE	DNA-binding region:Tryptophan pentad repeat	4	0.000699336	ENSBTAG00000002849, ENSBTAG00000006633, ENSBTAG00000031231, ENSBTAG00000004989	17.5087	0.0228764	1.07275
